# Supplementary material for: {N,N′-Bis[1-(2-pyrid­yl)ethyl­idene]ethane-1,2-diamine-κ4 N,N′,N′′,N′′′}bis­(trifluoro­methane­sulfanato-κO)copper(II)
Source: Acta Crystallogr Sect E Struct Rep Online. 2008 Oct 18;64(Pt 11):m1435. doi: 10.1107/S1600536808033151 (PMC2959593; doi:10.1107/S1600536808033151)
Supplement: Supplementary file 1 [file e-64-m1435-sup1.cif]

##############################################################################
###                                                                        ###
###        Electronic paper (Acta Crystallographica Section E)             ###
###                                                                        ###
##############################################################################
#                                                                            #
# This CIF contains the data in a paper accepted for publication in Acta     #
# Crystallographica Section E. It conforms to the requirements of Notes      #
# for Authors for Section E, and has been peer reviewed under the auspices   #
# of the IUCr Commission on Journals.                                        #
#                                                                            #
# Full details of the Crystallographic Information File format               #
# are given in the paper "The Crystallographic Information File (CIF):       #
# a New Standard Archive File for Crystallography" by S. R. Hall, F. H.      #
# Allen and I. D. Brown [Acta Cryst. (1991), A47, 655-685].                  #
#                                                                            #
# The current version of the core CIF dictionary is obtainable from          #
# ftp://ftp.iucr.org/pub/cif_core.dic. The current version number is 2.4.    #
#                                                                            #
# Software is freely available for graphical display of the structure(s) in  #
# this CIF.  For information consult the CIF home page http://www.iucr.org/  #
# cif/home.html                                                              #
#                                                                            #
# This file may be used for bona fide research purposes within the           #
# scientific community so long as proper attribution is given to the journal # 
# article from which it was obtained.                                        #
#                                                                            #
##############################################################################
                                             
data_global
_audit_creation_method     'WinGX routine CIF_UPDATE'
_audit_conform_dict_name     cif_core.dic
_audit_conform_dict_version     2.3
_journal_date_recd_electronic     2008-08-12
_journal_date_accepted     2008-10-13
_journal_name_full     'Acta Crystallographica, Section E'
_journal_year     2008
_journal_volume     64
_journal_issue     11
_journal_page_first     m1435
_journal_page_last     m1435
_journal_paper_category     QM
_journal_coeditor_code     BG2203
_publ_contact_author_name     'Coles, Simon J.'
_publ_contact_author_address
;
School of Chemistry
University of Southampton
Southampton SO17 1BJ
UK
;
_publ_contact_author_email     s.j.coles@soton.ac.uk
_publ_contact_author_fax     '44(0)2380596722'
_publ_contact_author_phone     '44(0)2380596723'
_publ_section_title
;\
{<i>N</i>,<i>N</i>'-Bis[1-(2-pyridyl)ethylidene]ethane-1,2-diamine-\
\k^4^<i>N</i>,<i>N</i>',<i>N</i>'',<i>N</i>'''}\
bis(trifluoromethanesulfanato-\k<i>O</i>)copper(II)
;
loop_
    _publ_author_name
    _publ_author_footnote
    _publ_author_address
    'Coles, Simon J.' .
;
School of Chemistry
University of Southampton
Southampton SO17 1BJ
England
;
    'Sengul, Abdurrahman'
;
Corresponding author for synthesis. E-mail address?
;
;
Department of Chemistry, Faculty of Arts and Sciences
Zonguldak Karaelmas University, 67100 Zonguldak, Turkey
;
    'Kurt, Ozgur' .
;
Department of Chemistry, Faculty of Arts and Sciences
Zonguldak Karaelmas University, 67100 Zonguldak, Turkey
;
    'Altin, Safinaz' .
;
Department of Chemistry, Faculty of Arts and Sciences
Zonguldak Karaelmas University, 67100 Zonguldak, Turkey
;
data_I
_audit_creation_method     'WinGX routine CIF_UPDATE'
_chemical_name_systematic
;
{<i>N</i>,<i>N</i>'-Bis[1-(2-pyridyl)ethylidene]ethane-1,2-diamine-
\k^4^<i>N</i>,<i>N</i>',<i>N</i>'',<i>N</i>'''}bis(trifluoromethanesulfanato-
\k<i>O</i>)copper(II)
;
_chemical_formula_moiety     'C18 H18 Cu F6 N4 O6 S2'
_chemical_formula_sum     'C18 H18 Cu F6 N4 O6 S2'
_chemical_formula_iupac     '[Cu (C F3 S O3)2 (C16 H18 N4)]'
_chemical_formula_weight     628.02
_symmetry_cell_setting     monoclinic
_symmetry_space_group_name_H-M     'P 21/c'
_symmetry_space_group_name_Hall     '-P 2ybc'
loop_
    _symmetry_equiv_pos_as_xyz
    'x, y, z'
    '-x, y+1/2, -z+1/2'
    '-x, -y, -z'
    'x, -y-1/2, z-1/2'
_cell_length_a     9.2228(4)
_cell_length_b     25.5574(13)
_cell_length_c     9.8189(5)
_cell_angle_alpha     90
_cell_angle_beta     94.961(3)
_cell_angle_gamma     90
_cell_volume     2305.75(19)
_cell_formula_units_Z     4
_cell_measurement_reflns_used     26348
_cell_measurement_theta_min     2.91
_cell_measurement_theta_max     27.48
_cell_measurement_temperature     120(2)
_exptl_crystal_description     block
_exptl_crystal_colour     blue
_exptl_crystal_size_max     0.35
_exptl_crystal_size_mid     0.2
_exptl_crystal_size_min     0.06
_exptl_crystal_density_diffrn     1.809
_exptl_crystal_density_method     'not measured'
_exptl_crystal_F_000     1268
_exptl_absorpt_coefficient_mu     1.222
_exptl_absorpt_correction_type     multi-scan
_exptl_absorpt_process_details     '(SADABS; Sheldrick, 2007)'
_exptl_absorpt_correction_T_min     0.78
_exptl_absorpt_correction_T_max     0.93
_diffrn_radiation_type     MoK\a
_diffrn_radiation_wavelength     0.71073
_diffrn_measurement_device_type     'Bruker--Nonius KappaCCD area-detector'
_diffrn_measurement_method     '\f and \w'
_diffrn_reflns_number     18769
_diffrn_reflns_av_R_equivalents     0.0434
_diffrn_reflns_theta_min     3.01
_diffrn_reflns_theta_max     27.5
_diffrn_reflns_theta_full     25.00
_diffrn_measured_fraction_theta_max     0.955
_diffrn_measured_fraction_theta_full     0.971
_diffrn_reflns_limit_h_min     -11
_diffrn_reflns_limit_h_max     11
_diffrn_reflns_limit_k_min     -30
_diffrn_reflns_limit_k_max     33
_diffrn_reflns_limit_l_min     -12
_diffrn_reflns_limit_l_max     12
_diffrn_standards_number     0
_diffrn_standards_decay_%     0
_reflns_number_total     5052
_reflns_number_gt     4062
_reflns_threshold_expression     I>2\s(I)
_refine_ls_structure_factor_coef     Fsqd
_refine_ls_matrix_type     full
_refine_ls_R_factor_gt     0.046
_refine_ls_wR_factor_ref     0.1175
_refine_ls_goodness_of_fit_ref     1.087
_refine_ls_restrained_S_all     1.087
_refine_ls_number_reflns     5052
_refine_ls_number_parameters     334
_refine_ls_number_restraints     0
_refine_ls_hydrogen_treatment     constr
_refine_ls_weighting_scheme     calc
_refine_ls_weighting_details
          'calc w=1/[\s^2^(Fo^2^)+(0.0383P)^2^+4.934P] where P=(Fo^2^+2Fc^2^)/3'
_refine_ls_shift/su_max     0.001
_refine_diff_density_max     0.432
_refine_diff_density_min     -0.642
_refine_ls_extinction_method     none
loop_
    _atom_type_symbol
    _atom_type_description
    _atom_type_scat_dispersion_real
    _atom_type_scat_dispersion_imag
    _atom_type_scat_source
    C C 0.0033 0.0016 'International Tables Vol C Tables 4.2.6.8 and 6.1.1.4'
    H H 0 0 'International Tables Vol C Tables 4.2.6.8 and 6.1.1.4'
    N N 0.0061 0.0033 'International Tables Vol C Tables 4.2.6.8 and 6.1.1.4'
    O O 0.0106 0.006 'International Tables Vol C Tables 4.2.6.8 and 6.1.1.4'
    Cu Cu 0.3201 1.2651 'International Tables Vol C Tables 4.2.6.8 and 6.1.1.4'
    S S 0.1246 0.1234 'International Tables Vol C Tables 4.2.6.8 and 6.1.1.4'
    F F 0.0171 0.0103 'International Tables Vol C Tables 4.2.6.8 and 6.1.1.4'
_computing_data_collection     'DENZO (Otwinowski & Minor, 1997)'
_computing_cell_refinement
                    'DENZO (Otwinowski & Minor, 1997) and COLLECT (Hooft, 1998)'
_computing_data_reduction
                    'DENZO (Otwinowski & Minor, 1997) and COLLECT (Hooft, 1998)'
_computing_structure_solution     'SHELXS97 (Sheldrick, 2008)'
_computing_structure_refinement     'SHELXL97 (Sheldrick, 2008)'
_computing_molecular_graphics     'PLATON (Spek, 2003)'
_computing_publication_material     'publCIF (Westrip, 2008)'
loop_
    _atom_site_type_symbol
    _atom_site_label
    _atom_site_fract_x
    _atom_site_fract_y
    _atom_site_fract_z
    _atom_site_U_iso_or_equiv
    _atom_site_adp_type
    _atom_site_calc_flag
    _atom_site_refinement_flags
    _atom_site_occupancy
    _atom_site_disorder_assembly
    _atom_site_disorder_group
    Cu Cu1 0.36217(4) 0.096617(15) 0.13089(4) 0.01732(17) Uani d . 1 . .
    S S1 0.61344(9) 0.13260(3) -0.13780(9) 0.0201(2) Uani d . 1 . .
    S S2 0.11834(9) 0.11566(4) 0.40390(9) 0.0216(2) Uani d . 1 . .
    F F1 0.6938(2) 0.20219(8) 0.0510(2) 0.0335(5) Uani d . 1 . .
    F F2 0.8673(2) 0.15164(8) -0.0042(2) 0.0339(6) Uani d . 1 . .
    F F3 0.7879(2) 0.21298(8) -0.1408(3) 0.0395(6) Uani d . 1 . .
    F F4 -0.1392(2) 0.14451(8) 0.2941(2) 0.0329(5) Uani d . 1 . .
    F F5 -0.0500(3) 0.19350(10) 0.4589(3) 0.0529(8) Uani d . 1 . .
    F F6 0.0325(2) 0.19887(9) 0.2612(3) 0.0451(7) Uani d . 1 . .
    O O1 0.5026(3) 0.16759(10) -0.1968(3) 0.0294(6) Uani d . 1 . .
    O O2 0.5698(3) 0.10044(9) -0.0264(3) 0.0246(6) Uani d . 1 . .
    O O3 0.6956(3) 0.10514(10) -0.2337(3) 0.0293(6) Uani d . 1 . .
    O O4 0.1560(3) 0.09377(9) 0.2761(3) 0.0260(6) Uani d . 1 . .
    O O5 0.0389(3) 0.08055(11) 0.4852(3) 0.0321(6) Uani d . 1 . .
    O O6 0.2334(3) 0.14490(11) 0.4778(3) 0.0349(7) Uani d . 1 . .
    N N1 0.2386(3) 0.05333(10) -0.0051(3) 0.0169(6) Uani d . 1 . .
    N N2 0.2689(3) 0.15379(10) 0.0252(3) 0.0188(6) Uani d . 1 . .
    N N3 0.4497(3) 0.15332(10) 0.2410(3) 0.0177(6) Uani d . 1 . .
    N N4 0.4951(3) 0.05365(10) 0.2608(3) 0.0164(6) Uani d . 1 . .
    C C1 0.2187(4) 0.00137(13) -0.0122(4) 0.0214(7) Uani d . 1 . .
    H H1 0.2688 -0.0198 0.0531 0.026 Uiso calc R 1 . .
    C C2 0.1266(4) -0.02194(14) -0.1130(4) 0.0252(8) Uani d . 1 . .
    H H2 0.1149 -0.0581 -0.1155 0.030 Uiso calc R 1 . .
    C C3 0.0525(4) 0.00934(14) -0.2097(4) 0.0278(8) Uani d . 1 . .
    H H3 -0.0091 -0.0055 -0.2791 0.033 Uiso calc R 1 . .
    C C4 0.0702(4) 0.06320(14) -0.2027(4) 0.0251(8) Uani d . 1 . .
    H H4 0.0187 0.0848 -0.2659 0.030 Uiso calc R 1 . .
    C C5 0.1647(4) 0.08421(14) -0.1013(4) 0.0184(7) Uani d . 1 . .
    C C6 0.1917(4) 0.14160(13) -0.0857(4) 0.0192(7) Uani d . 1 . .
    C C7 0.1385(4) 0.17828(14) -0.1956(4) 0.0261(8) Uani d . 1 . .
    H H7A 0.1495 0.2136 -0.1630 0.039 Uiso calc R 1 . .
    H H7B 0.0376 0.1714 -0.2219 0.039 Uiso calc R 1 . .
    H H7C 0.1939 0.1736 -0.2731 0.039 Uiso calc R 1 . .
    C C8 0.3222(4) 0.20639(12) 0.0623(4) 0.0214(7) Uani d . 1 . .
    H H8A 0.2428 0.2314 0.0514 0.026 Uiso calc R 1 . .
    H H8B 0.3961 0.2169 0.0032 0.026 Uiso calc R 1 . .
    C C9 0.3872(4) 0.20533(12) 0.2131(4) 0.0212(7) Uani d . 1 . .
    H H9A 0.4619 0.2319 0.2281 0.025 Uiso calc R 1 . .
    H H9B 0.3117 0.2123 0.2736 0.025 Uiso calc R 1 . .
    C C10 0.5278(4) 0.14069(13) 0.3512(4) 0.0197(7) Uani d . 1 . .
    C C11 0.5756(4) 0.17735(13) 0.4637(4) 0.0258(8) Uani d . 1 . .
    H H11A 0.5662 0.2127 0.4311 0.039 Uiso calc R 1 . .
    H H11B 0.6755 0.1705 0.4944 0.039 Uiso calc R 1 . .
    H H11C 0.5161 0.1725 0.5382 0.039 Uiso calc R 1 . .
    C C12 0.5645(3) 0.08382(13) 0.3585(3) 0.0177(7) Uani d . 1 . .
    C C13 0.6640(4) 0.06293(14) 0.4569(4) 0.0231(8) Uani d . 1 . .
    H H13 0.7115 0.0843 0.5233 0.028 Uiso calc R 1 . .
    C C14 0.6917(4) 0.00970(14) 0.4551(4) 0.0240(8) Uani d . 1 . .
    H H14 0.7586 -0.0050 0.5205 0.029 Uiso calc R 1 . .
    C C15 0.6207(3) -0.02138(14) 0.3572(4) 0.0228(8) Uani d . 1 . .
    H H15 0.6378 -0.0572 0.3550 0.027 Uiso calc R 1 . .
    C C16 0.5222(3) 0.00235(13) 0.2610(3) 0.0192(7) Uani d . 1 . .
    H H16 0.4733 -0.0184 0.1940 0.023 Uiso calc R 1 . .
    C C17 0.7467(4) 0.17719(14) -0.0524(4) 0.0258(8) Uani d . 1 . .
    C C18 -0.0166(4) 0.16582(14) 0.3522(4) 0.0298(9) Uani d . 1 . .
loop_
    _atom_site_aniso_label
    _atom_site_aniso_U_11
    _atom_site_aniso_U_22
    _atom_site_aniso_U_33
    _atom_site_aniso_U_12
    _atom_site_aniso_U_13
    _atom_site_aniso_U_23
    C1 0.0212(17) 0.0175(14) 0.0241(18) -0.0001(12) 0.0006(13) 0.0005(12)
    C2 0.0260(18) 0.0214(16) 0.0240(19) 0.0052(13) 0.0029(15) 0.0050(13)
    C3 0.0282(19) 0.0299(18) 0.0200(18) 0.0050(14) -0.0055(15) 0.0042(14)
    C4 0.0235(17) 0.0281(17) 0.0171(17) 0.0001(13) 0.0009(13) -0.0007(13)
    C5 0.0176(15) 0.0211(15) 0.0154(16) -0.0013(12) 0.0071(12) -0.0016(12)
    C6 0.0156(15) 0.0198(14) 0.0195(17) -0.0030(11) 0.0057(13) -0.0021(12)
    C7 0.0258(18) 0.0248(16) 0.0249(19) -0.0026(13) -0.0012(14) -0.0059(14)
    C8 0.0268(17) 0.0133(14) 0.0228(18) -0.0011(12) 0.0066(14) -0.0020(12)
    C9 0.0260(17) 0.0154(14) 0.0215(17) 0.0012(12) 0.0065(14) 0.0028(12)
    C10 0.0176(15) 0.0203(15) 0.0183(17) 0.0041(12) 0.0056(13) 0.0032(12)
    C11 0.0283(18) 0.0226(16) 0.0243(18) 0.0036(13) 0.0018(15) 0.0098(13)
    C12 0.0154(15) 0.0214(15) 0.0152(16) 0.0029(11) 0.0043(12) 0.0026(12)
    C13 0.0182(16) 0.0294(17) 0.0184(17) 0.0028(13) 0.0014(13) 0.0028(13)
    C14 0.0168(16) 0.0322(18) 0.0208(18) -0.0048(13) -0.0013(13) -0.0027(14)
    C15 0.0178(16) 0.0239(16) 0.0255(19) -0.0032(12) 0.0050(14) -0.0031(13)
    C16 0.0187(16) 0.0192(14) 0.0197(17) 0.0005(12) 0.0022(13) 0.0009(12)
    C17 0.0249(18) 0.0209(15) 0.0288(19) -0.0019(13) 0.0041(15) 0.0001(13)
    C18 0.0267(19) 0.0265(17) 0.032(2) 0.0015(14) 0.0002(16) 0.0033(15)
    N1 0.0178(13) 0.0165(12) 0.0148(13) 0.0004(10) 0.0011(10) 0.0012(10)
    N2 0.0195(13) 0.0152(12) 0.0180(14) -0.0027(10) 0.0041(11) -0.0002(10)
    N3 0.0171(13) 0.0151(12) 0.0186(14) 0.0015(10) 0.0032(11) 0.0033(10)
    N4 0.0165(13) 0.0174(12) 0.0150(13) 0.0008(9) 0.0025(10) 0.0004(10)
    O1 0.0240(13) 0.0339(13) 0.0252(14) -0.0048(10) -0.0015(10) -0.0036(10)
    O2 0.0260(13) 0.0203(11) 0.0262(13) -0.0004(9) 0.0064(10) -0.0032(9)
    O3 0.0348(14) 0.0297(13) 0.0232(13) -0.0033(10) 0.0076(11) 0.0051(10)
    O4 0.0273(13) 0.0284(12) 0.0222(13) 0.0030(10) 0.0085(10) 0.0059(10)
    O5 0.0302(14) 0.0403(14) 0.0255(14) -0.0047(11) 0.0092(11) -0.0109(11)
    O6 0.0221(13) 0.0544(17) 0.0248(14) 0.0007(12) -0.0011(11) 0.0122(12)
    Cu1 0.0197(2) 0.01299(18) 0.0159(2) -0.00029(14) -0.00132(15) 0.00080(14)
    S1 0.0213(4) 0.0193(4) 0.0172(4) -0.0013(3) 0.0030(3) 0.0007(3)
    S2 0.0184(4) 0.0262(4) 0.0175(4) -0.0022(3) 0.0029(3) -0.0002(3)
    F1 0.0366(12) 0.0300(11) 0.0326(12) -0.0027(9) 0.0002(10) 0.0123(9)
    F2 0.0227(11) 0.0352(11) 0.0414(13) -0.0044(8) -0.0026(10) 0.0015(10)
    F3 0.0382(13) 0.0278(11) 0.0511(15) 0.0085(9) 0.0084(11) -0.0106(10)
    F4 0.0203(10) 0.0385(12) 0.0369(13) 0.0027(8) -0.0053(9) -0.0064(9)
    F5 0.0430(14) 0.0500(14) 0.0597(17) -0.0172(11) -0.0004(13) 0.0275(13)
    F6 0.0374(13) 0.0294(11) 0.0646(17) 0.0069(10) -0.0061(12) -0.0200(11)
_geom_special_details
;
All e.s.d.'s (except the e.s.d. in the dihedral angle between two l.s. planes)
are estimated using the full covariance matrix. The cell e.s.d.'s are taken
into account individually in the estimation of e.s.d.'s in distances, angles
and torsion angles; correlations between e.s.d.'s in cell parameters are only
used when they are defined by crystal symmetry. An approximate (isotropic)
treatment of cell e.s.d.'s is used for estimating e.s.d.'s involving l.s.
planes.
;
loop_
    _geom_bond_atom_site_label_1
    _geom_bond_atom_site_label_2
    _geom_bond_site_symmetry_2
    _geom_bond_distance
    _geom_bond_publ_flag
    Cu1 N3 . 1.941(3) ?
    Cu1 N2 . 1.949(3) ?
    Cu1 N1 . 2.011(3) ?
    Cu1 N4 . 2.016(3) ?
    Cu1 O4 . 2.474(3) ?
    Cu1 O2 . 2.564(3) ?
    S1 O3 . 1.442(3) ?
    S1 O1 . 1.442(3) ?
    S1 O2 . 1.453(3) ?
    S1 C17 . 1.826(4) ?
    S2 O6 . 1.441(3) ?
    S2 O5 . 1.442(3) ?
    S2 O4 . 1.444(3) ?
    S2 C18 . 1.828(4) ?
    F1 C17 . 1.328(4) ?
    F2 C17 . 1.340(4) ?
    F3 C17 . 1.339(4) ?
    F4 C18 . 1.337(4) ?
    F5 C18 . 1.322(4) ?
    F6 C18 . 1.337(4) ?
    N1 C1 . 1.342(4) ?
    N1 C5 . 1.367(4) ?
    N2 C6 . 1.287(4) ?
    N2 C8 . 1.466(4) ?
    N3 C10 . 1.288(4) ?
    N3 C9 . 1.465(4) ?
    N4 C16 . 1.335(4) ?
    N4 C12 . 1.349(4) ?
    C1 C2 . 1.383(5) ?
    C1 H1 . 0.9300 ?
    C2 C3 . 1.376(5) ?
    C2 H2 . 0.9300 ?
    C3 C4 . 1.387(5) ?
    C3 H3 . 0.9300 ?
    C4 C5 . 1.375(5) ?
    C4 H4 . 0.9300 ?
    C5 C6 . 1.494(5) ?
    C6 C7 . 1.481(5) ?
    C7 H7A . 0.9603 ?
    C7 H7B . 0.9603 ?
    C7 H7C . 0.9603 ?
    C8 C9 . 1.549(5) ?
    C8 H8A . 0.9700 ?
    C8 H8B . 0.9700 ?
    C9 H9A . 0.9700 ?
    C9 H9B . 0.9700 ?
    C10 C12 . 1.492(4) ?
    C10 C11 . 1.486(5) ?
    C11 H11A . 0.9608 ?
    C11 H11B . 0.9608 ?
    C11 H11C . 0.9608 ?
    C12 C13 . 1.381(5) ?
    C13 C14 . 1.385(5) ?
    C13 H13 . 0.9300 ?
    C14 C15 . 1.369(5) ?
    C14 H14 . 0.9300 ?
    C15 C16 . 1.392(5) ?
    C15 H15 . 0.9300 ?
    C16 H16 . 0.9300 ?
loop_
    _geom_angle_atom_site_label_1
    _geom_angle_atom_site_label_2
    _geom_angle_atom_site_label_3
    _geom_angle_site_symmetry_1
    _geom_angle_site_symmetry_3
    _geom_angle
    _geom_angle_publ_flag
    N3 Cu1 N2 . . 83.11(12) ?
    N3 Cu1 N1 . . 164.79(11) ?
    N2 Cu1 N1 . . 81.96(11) ?
    N3 Cu1 N4 . . 81.59(11) ?
    N2 Cu1 N4 . . 164.06(11) ?
    N1 Cu1 N4 . . 113.52(12) ?
    N3 Cu1 O4 . . 90.25(10) ?
    N2 Cu1 O4 . . 90.19(10) ?
    N1 Cu1 O4 . . 86.96(10) ?
    N4 Cu1 O4 . . 94.30(10) ?
    N3 Cu1 O2 . . 90.61(10) ?
    N2 Cu1 O2 . . 88.21(10) ?
    N1 Cu1 O2 . . 91.76(10) ?
    N4 Cu1 O2 . . 87.53(9) ?
    O4 Cu1 O2 . . 178.07(8) ?
    O3 S1 O1 . . 115.72(17) ?
    O3 S1 O2 . . 114.34(16) ?
    O1 S1 O2 . . 114.89(15) ?
    O3 S1 C17 . . 103.46(16) ?
    O1 S1 C17 . . 102.90(17) ?
    O2 S1 C17 . . 103.10(17) ?
    O6 S2 O5 . . 115.54(17) ?
    O6 S2 O4 . . 114.61(15) ?
    O5 S2 O4 . . 114.34(16) ?
    O6 S2 C18 . . 103.29(17) ?
    O5 S2 C18 . . 102.91(16) ?
    O4 S2 C18 . . 103.87(17) ?
    S1 O2 Cu1 . . 138.17(14) ?
    S2 O4 Cu1 . . 138.10(15) ?
    C1 N1 C5 . . 118.5(3) ?
    C1 N1 Cu1 . . 130.3(2) ?
    C5 N1 Cu1 . . 111.2(2) ?
    C6 N2 C8 . . 125.5(3) ?
    C6 N2 Cu1 . . 117.1(2) ?
    C8 N2 Cu1 . . 115.6(2) ?
    C10 N3 C9 . . 124.5(3) ?
    C10 N3 Cu1 . . 117.1(2) ?
    C9 N3 Cu1 . . 115.8(2) ?
    C16 N4 C12 . . 118.9(3) ?
    C16 N4 Cu1 . . 129.8(2) ?
    C12 N4 Cu1 . . 111.3(2) ?
    N1 C1 C2 . . 122.4(3) ?
    N1 C1 H1 . . 118.8 ?
    C2 C1 H1 . . 118.8 ?
    C3 C2 C1 . . 118.8(3) ?
    C3 C2 H2 . . 120.7 ?
    C1 C2 H2 . . 120.6 ?
    C2 C3 C4 . . 119.5(3) ?
    C2 C3 H3 . . 120.3 ?
    C4 C3 H3 . . 120.2 ?
    C5 C4 C3 . . 119.2(3) ?
    C5 C4 H4 . . 120.4 ?
    C3 C4 H4 . . 120.5 ?
    N1 C5 C4 . . 121.5(3) ?
    N1 C5 C6 . . 115.3(3) ?
    C4 C5 C6 . . 123.2(3) ?
    N2 C6 C7 . . 126.0(3) ?
    N2 C6 C5 . . 113.5(3) ?
    C7 C6 C5 . . 120.4(3) ?
    C6 C7 H7A . . 109.5 ?
    C6 C7 H7B . . 109.5 ?
    H7A C7 H7B . . 109.4 ?
    C6 C7 H7C . . 109.5 ?
    H7A C7 H7C . . 109.4 ?
    H7B C7 H7C . . 109.4 ?
    N2 C8 C9 . . 108.4(2) ?
    N2 C8 H8A . . 110.1 ?
    C9 C8 H8A . . 110.0 ?
    N2 C8 H8B . . 110.0 ?
    C9 C8 H8B . . 110.0 ?
    H8A C8 H8B . . 108.4 ?
    N3 C9 C8 . . 107.9(2) ?
    N3 C9 H9A . . 110.1 ?
    C8 C9 H9A . . 110.1 ?
    N3 C9 H9B . . 110.2 ?
    C8 C9 H9B . . 110.1 ?
    H9A C9 H9B . . 108.4 ?
    N3 C10 C12 . . 113.1(3) ?
    N3 C10 C11 . . 125.1(3) ?
    C12 C10 C11 . . 121.8(3) ?
    C10 C11 H11A . . 109.6 ?
    C10 C11 H11B . . 109.5 ?
    H11A C11 H11B . . 109.4 ?
    C10 C11 H11C . . 109.5 ?
    H11A C11 H11C . . 109.4 ?
    H11B C11 H11C . . 109.4 ?
    N4 C12 C13 . . 121.5(3) ?
    N4 C12 C10 . . 115.5(3) ?
    C13 C12 C10 . . 123.0(3) ?
    C12 C13 C14 . . 118.9(3) ?
    C12 C13 H13 . . 120.6 ?
    C14 C13 H13 . . 120.6 ?
    C15 C14 C13 . . 120.1(3) ?
    C15 C14 H14 . . 119.9 ?
    C13 C14 H14 . . 120.0 ?
    C14 C15 C16 . . 117.9(3) ?
    C14 C15 H15 . . 121.1 ?
    C16 C15 H15 . . 121.0 ?
    N4 C16 C15 . . 122.7(3) ?
    N4 C16 H16 . . 118.7 ?
    C15 C16 H16 . . 118.6 ?
    F1 C17 F2 . . 108.2(3) ?
    F1 C17 F3 . . 108.1(3) ?
    F2 C17 F3 . . 106.8(3) ?
    F1 C17 S1 . . 112.0(2) ?
    F2 C17 S1 . . 111.3(2) ?
    F3 C17 S1 . . 110.2(3) ?
    F5 C18 F4 . . 108.1(3) ?
    F5 C18 F6 . . 107.9(3) ?
    F4 C18 F6 . . 107.1(3) ?
    F5 C18 S2 . . 110.8(3) ?
    F4 C18 S2 . . 111.3(2) ?
    F6 C18 S2 . . 111.5(3) ?
loop_
    _geom_torsion_atom_site_label_1
    _geom_torsion_atom_site_label_2
    _geom_torsion_atom_site_label_3
    _geom_torsion_atom_site_label_4
    _geom_torsion_site_symmetry_1
    _geom_torsion_site_symmetry_2
    _geom_torsion_site_symmetry_3
    _geom_torsion_site_symmetry_4
    _geom_torsion
    _geom_torsion_publ_flag
    O3 S1 O2 Cu1 . . . . -150.8(2) ?
    O1 S1 O2 Cu1 . . . . -13.5(3) ?
    C17 S1 O2 Cu1 . . . . 97.6(2) ?
    N3 Cu1 O2 S1 . . . . -77.9(2) ?
    N2 Cu1 O2 S1 . . . . 5.2(2) ?
    N1 Cu1 O2 S1 . . . . 87.1(2) ?
    N4 Cu1 O2 S1 . . . . -159.4(2) ?
    O6 S2 O4 Cu1 . . . . -5.8(3) ?
    O5 S2 O4 Cu1 . . . . -142.5(2) ?
    C18 S2 O4 Cu1 . . . . 106.1(2) ?
    N3 Cu1 O4 S2 . . . . -10.5(2) ?
    N2 Cu1 O4 S2 . . . . -93.6(2) ?
    N1 Cu1 O4 S2 . . . . -175.5(2) ?
    N4 Cu1 O4 S2 . . . . 71.1(2) ?
    N3 Cu1 N1 C1 . . . . -164.2(4) ?
    N2 Cu1 N1 C1 . . . . -175.1(3) ?
    N4 Cu1 N1 C1 . . . . 8.9(3) ?
    O4 Cu1 N1 C1 . . . . -84.5(3) ?
    O2 Cu1 N1 C1 . . . . 97.0(3) ?
    N3 Cu1 N1 C5 . . . . 14.7(6) ?
    N2 Cu1 N1 C5 . . . . 3.8(2) ?
    N4 Cu1 N1 C5 . . . . -172.2(2) ?
    O4 Cu1 N1 C5 . . . . 94.4(2) ?
    O2 Cu1 N1 C5 . . . . -84.2(2) ?
    N3 Cu1 N2 C6 . . . . 174.5(3) ?
    N1 Cu1 N2 C6 . . . . -8.4(3) ?
    N4 Cu1 N2 C6 . . . . 158.2(4) ?
    O4 Cu1 N2 C6 . . . . -95.3(3) ?
    O2 Cu1 N2 C6 . . . . 83.6(3) ?
    N3 Cu1 N2 C8 . . . . 8.7(2) ?
    N1 Cu1 N2 C8 . . . . -174.2(2) ?
    N4 Cu1 N2 C8 . . . . -7.6(6) ?
    O4 Cu1 N2 C8 . . . . 98.9(2) ?
    O2 Cu1 N2 C8 . . . . -82.1(2) ?
    N2 Cu1 N3 C10 . . . . 174.2(3) ?
    N1 Cu1 N3 C10 . . . . 163.4(4) ?
    N4 Cu1 N3 C10 . . . . -10.2(3) ?
    O4 Cu1 N3 C10 . . . . 84.1(3) ?
    O2 Cu1 N3 C10 . . . . -97.6(3) ?
    N2 Cu1 N3 C9 . . . . 11.5(2) ?
    N1 Cu1 N3 C9 . . . . 0.6(6) ?
    N4 Cu1 N3 C9 . . . . -173.0(2) ?
    O4 Cu1 N3 C9 . . . . -78.6(2) ?
    O2 Cu1 N3 C9 . . . . 99.6(2) ?
    N3 Cu1 N4 C16 . . . . -174.7(3) ?
    N2 Cu1 N4 C16 . . . . -158.3(4) ?
    N1 Cu1 N4 C16 . . . . 7.1(3) ?
    O4 Cu1 N4 C16 . . . . 95.7(3) ?
    O2 Cu1 N4 C16 . . . . -83.7(3) ?
    N3 Cu1 N4 C12 . . . . 4.5(2) ?
    N2 Cu1 N4 C12 . . . . 20.9(5) ?
    N1 Cu1 N4 C12 . . . . -173.6(2) ?
    O4 Cu1 N4 C12 . . . . -85.1(2) ?
    O2 Cu1 N4 C12 . . . . 95.5(2) ?
    C5 N1 C1 C2 . . . . 0.1(5) ?
    Cu1 N1 C1 C2 . . . . 178.9(2) ?
    N1 C1 C2 C3 . . . . 0.0(5) ?
    C1 C2 C3 C4 . . . . -0.9(5) ?
    C2 C3 C4 C5 . . . . 1.7(6) ?
    C1 N1 C5 C4 . . . . 0.8(5) ?
    Cu1 N1 C5 C4 . . . . -178.2(3) ?
    C1 N1 C5 C6 . . . . 179.5(3) ?
    Cu1 N1 C5 C6 . . . . 0.5(3) ?
    C3 C4 C5 N1 . . . . -1.7(5) ?
    C3 C4 C5 C6 . . . . 179.7(3) ?
    C8 N2 C6 C7 . . . . -1.7(6) ?
    Cu1 N2 C6 C7 . . . . -165.8(3) ?
    C8 N2 C6 C5 . . . . 174.8(3) ?
    Cu1 N2 C6 C5 . . . . 10.7(4) ?
    N1 C5 C6 N2 . . . . -7.2(4) ?
    C4 C5 C6 N2 . . . . 171.5(3) ?
    N1 C5 C6 C7 . . . . 169.5(3) ?
    C4 C5 C6 C7 . . . . -11.8(5) ?
    C6 N2 C8 C9 . . . . 170.5(3) ?
    Cu1 N2 C8 C9 . . . . -25.1(3) ?
    C10 N3 C9 C8 . . . . 171.4(3) ?
    Cu1 N3 C9 C8 . . . . -27.3(3) ?
    N2 C8 C9 N3 . . . . 32.2(4) ?
    C9 N3 C10 C12 . . . . 174.1(3) ?
    Cu1 N3 C10 C12 . . . . 13.1(4) ?
    C9 N3 C10 C11 . . . . -4.3(5) ?
    Cu1 N3 C10 C11 . . . . -165.4(3) ?
    C16 N4 C12 C13 . . . . 1.0(5) ?
    Cu1 N4 C12 C13 . . . . -178.4(2) ?
    C16 N4 C12 C10 . . . . -179.9(3) ?
    Cu1 N4 C12 C10 . . . . 0.8(3) ?
    N3 C10 C12 N4 . . . . -8.9(4) ?
    C11 C10 C12 N4 . . . . 169.6(3) ?
    N3 C10 C12 C13 . . . . 170.2(3) ?
    C11 C10 C12 C13 . . . . -11.2(5) ?
    N4 C12 C13 C14 . . . . -0.5(5) ?
    C10 C12 C13 C14 . . . . -179.6(3) ?
    C12 C13 C14 C15 . . . . -0.2(5) ?
    C13 C14 C15 C16 . . . . 0.4(5) ?
    C12 N4 C16 C15 . . . . -0.8(5) ?
    Cu1 N4 C16 C15 . . . . 178.4(2) ?
    C14 C15 C16 N4 . . . . 0.1(5) ?
    O3 S1 C17 F1 . . . . -173.3(2) ?
    O1 S1 C17 F1 . . . . 65.9(3) ?
    O2 S1 C17 F1 . . . . -53.9(3) ?
    O3 S1 C17 F2 . . . . -52.0(3) ?
    O1 S1 C17 F2 . . . . -172.8(3) ?
    O2 S1 C17 F2 . . . . 67.4(3) ?
    O3 S1 C17 F3 . . . . 66.3(3) ?
    O1 S1 C17 F3 . . . . -54.5(3) ?
    O2 S1 C17 F3 . . . . -174.3(2) ?
    O6 S2 C18 F5 . . . . -53.1(3) ?
    O5 S2 C18 F5 . . . . 67.5(3) ?
    O4 S2 C18 F5 . . . . -173.1(3) ?
    O6 S2 C18 F4 . . . . -173.4(3) ?
    O5 S2 C18 F4 . . . . -52.8(3) ?
    O4 S2 C18 F4 . . . . 66.7(3) ?
    O6 S2 C18 F6 . . . . 67.1(3) ?
    O5 S2 C18 F6 . . . . -172.4(3) ?
    O4 S2 C18 F6 . . . . -52.9(3) ?
