# Supplementary material for: {N,N′-Bis[1-(2-pyrid­yl)ethyl­idene]ethane-1,2-diamine-κ4 N,N′,N′′,N′′′}bis­(trifluoro­methane­sulfanato-κO)copper(II)
Source: Acta Crystallogr Sect E Struct Rep Online. 2008 Oct 18;64(Pt 11):m1435. doi: 10.1107/S1600536808033151 (PMC2959593; doi:10.1107/S1600536808033151)
Supplement: Supplementary file 2 [file e-64-m1435-Isup2.hkl]

#
# h,k,l, Fc-squared, Fo-squared, sigma(Fo-squared) and status flag
#
data_I
_shelx_title ' 2007sjc0075 in P2(1)/c'
_shelx_refln_list_code          4
_shelx_F_calc_maximum      505.61
_exptl_crystal_F_000      1268.00
_reflns_d_resolution_high  0.7688
 
loop_
 _symmetry_equiv_pos_as_xyz
 'x, y, z'
 '-x, y+1/2, -z+1/2'
 '-x, -y, -z'
 'x, -y-1/2, z-1/2'
 
_cell_length_a     9.2228
_cell_length_b    25.5574
_cell_length_c     9.8189
_cell_angle_alpha  90.000
_cell_angle_beta   94.961
_cell_angle_gamma  90.000
 
_shelx_F_squared_multiplier     1.000
 
loop_
 _refln_index_h
 _refln_index_k
 _refln_index_l
 _refln_F_squared_calc
 _refln_F_squared_meas
 _refln_F_squared_sigma
 _refln_observed_status
   2   0   0       85.26       83.42      3.89 o
   3   0   0      398.45      333.77     10.39 o
   4   0   0     7508.48     6905.58    153.53 o
   5   0   0       46.81       45.10      5.75 o
   6   0   0     1867.74     1768.99     52.64 o
   7   0   0      728.39      693.13     24.61 o
   8   0   0     6207.88     6621.74    193.00 o
   9   0   0       41.23       45.44     13.52 o
  10   0   0      588.24      393.78     41.39 o
  11   0   0      330.09      428.66    121.80 o
   2   1   0     1493.22     1430.70     24.59 o
   3   1   0       24.51       17.67      2.69 o
   4   1   0      516.62      512.33     10.74 o
   5   1   0     1422.52     1354.52     24.86 o
   6   1   0     1512.51     1642.29     31.37 o
   7   1   0       59.63       69.63      7.68 o
   8   1   0      652.38      819.60     32.14 o
   9   1   0     1166.25     1270.07     53.94 o
  10   1   0      109.83       88.81     18.77 o
  11   1   0       25.27       11.40     36.68 o
   2   2   0      153.54      150.76      4.28 o
   3   2   0        7.32        9.09      2.59 o
   4   2   0     1901.68     1959.20     33.35 o
   5   2   0      186.90      210.37      7.09 o
   6   2   0      101.00      135.47      7.85 o
   7   2   0     1239.21     1328.03     36.20 o
   8   2   0      206.48      235.72     16.89 o
   9   2   0        0.54       96.38     26.61 o
  10   2   0      123.65      106.73     13.73 o
  11   2   0       36.94       31.34     33.66 o
   1   3   0    16539.61     8024.53    930.94 o
   2   3   0     8826.06     9048.70    148.08 o
   3   3   0        7.58       15.52      2.68 o
   4   3   0      978.14     1024.95     19.12 o
   5   3   0     1710.22     1682.04     31.19 o
   6   3   0     5304.68     5592.61    105.36 o
   7   3   0      160.30      181.53      9.44 o
   8   3   0     1482.43     1632.54     67.16 o
   9   3   0     2363.19     1586.94    221.13 o
  10   3   0      434.80      397.43     29.87 o
  11   3   0        8.65        4.89     56.65 o
   1   4   0     2491.68     2313.48     59.39 o
   2   4   0       35.64       23.14      2.54 o
   3   4   0     1102.26     1236.43     19.50 o
   4   4   0    21783.73    22056.13    402.74 o
   5   4   0      281.45      291.61      8.46 o
   6   4   0       94.26      109.77      8.70 o
   7   4   0      372.31      431.84     16.53 o
   8   4   0     4497.88     4723.11    119.57 o
   9   4   0        0.13       26.84     11.78 o
  10   4   0      444.20      309.00     39.08 o
  11   4   0      504.55      465.64     51.48 o
   1   5   0     1207.30     1072.61     22.56 o
   2   5   0      432.57      354.06      8.21 o
   3   5   0     9663.55    10165.63    193.98 o
   4   5   0      108.35      113.81      7.32 o
   5   5   0      544.45      500.93     12.46 o
   6   5   0     1475.47     1531.71     37.04 o
   7   5   0      185.43      190.71     10.17 o
   8   5   0      947.90      994.99     33.72 o
   9   5   0      761.94      510.26     79.82 o
  10   5   0      544.62      472.03     42.77 o
  11   5   0       51.20       55.13     58.24 o
   0   6   0     7960.40     6829.00    187.29 o
   1   6   0     1613.58     1351.16     27.05 o
   2   6   0      682.89      667.74     14.84 o
   3   6   0     8929.12     8919.46    153.16 o
   4   6   0    12178.37    12877.99    213.64 o
   5   6   0     1214.00     1154.32     22.66 o
   6   6   0      569.74      625.11     20.15 o
   7   6   0     1456.86     1493.42     41.67 o
   8   6   0       44.48       22.62      9.74 o
   9   6   0       59.39       95.38     22.44 o
  10   6   0      598.17      626.89     46.71 o
  11   6   0     1016.92     1057.17    176.20 o
   1   7   0     7604.71     6560.05    149.14 o
   2   7   0     2269.31     2432.49     49.96 o
   3   7   0     2812.83     2690.30     52.32 o
   4   7   0     1825.19     1899.10     35.24 o
   5   7   0     9093.26     9633.09    160.10 o
   6   7   0       70.15       78.23      8.46 o
   7   7   0      109.52      110.94     10.64 o
   8   7   0      725.98      688.77     40.61 o
   9   7   0     1977.84     2141.45    107.85 o
  10   7   0        4.66       19.39     32.46 o
  11   7   0        6.28       13.72     16.58 o
   0   8   0       34.80       36.95      4.68 o
   1   8   0     1965.25     1764.01     41.95 o
   2   8   0     2313.94     2407.51     54.10 o
   3   8   0     2726.43     2950.67     64.98 o
   4   8   0     8965.52     8653.73    164.60 o
   5   8   0       39.77       49.82      6.48 o
   6   8   0      286.35      246.29     10.41 o
   7   8   0       64.74       60.98      6.75 o
   8   8   0     1745.91     1573.13    283.80 o
   9   8   0       91.86      131.37     42.95 o
  10   8   0      394.54      457.30     53.84 o
  11   8   0       71.85        8.28     44.34 o
   1   9   0     2486.87     2041.88     46.44 o
   2   9   0       24.33       66.87      4.18 o
   3   9   0    13855.37    14150.92    303.28 o
   4   9   0      387.26      445.92     13.73 o
   5   9   0    16470.18    17403.05    406.66 o
   6   9   0     1811.49     1603.87     36.09 o
   7   9   0      152.03      147.29      8.31 o
   8   9   0      376.42      291.84     29.86 o
   9   9   0     3461.69     3874.97    196.97 o
  10   9   0      769.56      886.30     65.63 o
  11   9   0      254.90      165.55     87.51 o
   0  10   0    27262.65    17044.49   1081.71 o
   1  10   0       99.31       71.55      5.27 o
   2  10   0       55.75       55.14      4.91 o
   3  10   0    21570.91    22705.61    551.00 o
   4  10   0     6206.48     6514.98    109.49 o
   5  10   0      574.34      585.16     17.50 o
   6  10   0     1123.06     1129.36     43.38 o
   7  10   0      703.87      645.62     31.42 o
   8  10   0      304.46      249.68     27.51 o
   9  10   0       52.07      116.48     63.86 o
  10  10   0      135.82      120.03     48.48 o
  11  10   0      173.55      258.97     70.36 o
   1  11   0       76.10      130.18      5.53 o
   2  11   0       63.53       57.32      7.86 o
   3  11   0     7950.28     8004.30    199.97 o
   4  11   0      209.46      210.86      8.12 o
   5  11   0     7963.88     8485.56    178.61 o
   6  11   0       30.91       29.53      5.76 o
   7  11   0      886.21      779.30     30.75 o
   8  11   0       93.10      104.32     27.49 o
   9  11   0     1584.23     1721.75    120.62 o
  10  11   0      173.49      273.16     94.60 o
  11  11   0       94.16      139.54     53.21 o
   0  12   0     2102.80     2355.83     94.13 o
   1  12   0      492.75      436.53     10.52 o
   2  12   0     1356.35     1424.42     28.51 o
   3  12   0      198.61      235.92     14.72 o
   4  12   0      356.49      404.30     15.89 o
   5  12   0        7.52        7.35     13.51 o
   6  12   0      731.22      700.70     22.59 o
   7  12   0       18.12       10.19      8.16 o
   8  12   0       88.69       89.38     22.14 o
   9  12   0        5.96       14.78     63.26 o
  11  12   0      345.43      373.68     85.73 o
   1  13   0     4914.31     4090.24     84.14 o
   2  13   0     2869.40     2553.02     49.87 o
   3  13   0     3940.09     3572.38    150.54 o
   4  13   0       27.54       12.94      7.14 o
   5  13   0    13932.88    14955.59    578.96 o
   6  13   0     4839.24     4971.48    155.27 o
   7  13   0      290.72      277.60     22.64 o
   8  13   0       86.62       99.33    109.38 o
   9  13   0     2344.28     2226.38    185.06 o
  10  13   0     1634.40     1659.07    185.66 o
   0  14   0     3121.87     3851.04    111.79 o
   1  14   0      503.06      422.56     13.94 o
   2  14   0      454.23      469.64     12.21 o
   3  14   0      924.43      932.49     23.73 o
   4  14   0     2966.39     3067.94     74.37 o
   5  14   0      547.98      511.44     18.13 o
   6  14   0        1.19       -3.78      9.94 o
   7  14   0       52.09       44.46     21.29 o
   8  14   0      761.22      827.76     71.54 o
   9  14   0       90.16       19.78     17.76 o
  10  14   0       87.48       61.54     33.84 o
   1  15   0       60.18       50.37      7.26 o
   2  15   0     8410.62     8069.90    149.36 o
   3  15   0       89.22       78.82      7.22 o
   4  15   0      373.60      338.38     13.91 o
   5  15   0      539.10      530.18     19.91 o
   6  15   0     4685.79     5167.85    136.10 o
   7  15   0      625.91      602.90     30.68 o
   8  15   0      164.42       88.69     45.53 o
   9  15   0       18.21        9.45     25.36 o
  10  15   0     1253.46     1258.65     75.84 o
   0  16   0     4568.25     3933.91    120.91 o
   1  16   0     2673.73     2513.95     63.13 o
   2  16   0     1367.17     1220.34     25.18 o
   3  16   0      236.75      216.06     10.95 o
   4  16   0     2036.42     2080.25     80.28 o
   5  16   0      840.46      817.52     28.62 o
   6  16   0     1250.91     1216.58     64.59 o
   7  16   0       11.24       24.11     10.18 o
   8  16   0      196.75      243.60     88.69 o
   9  16   0       25.86       20.88     30.84 o
  10  16   0      868.10      751.21     49.63 o
   1  17   0     3468.51     3271.81     81.29 o
   2  17   0     6707.43     6359.93    116.66 o
   3  17   0     1745.66     1684.70     34.87 o
   4  17   0       58.79       55.93      8.79 o
   5  17   0     2787.19     2775.57     64.02 o
   6  17   0      181.66      188.08     20.70 o
   7  17   0     1025.22     1147.14     63.15 o
   9  17   0      921.04     1050.31     57.00 o
  10  17   0      649.59      774.51     54.46 o
   0  18   0      118.39      142.81     13.88 o
   1  18   0      135.42      163.97     20.28 o
   2  18   0       47.85       52.69      7.18 o
   3  18   0     1063.93     1090.14     25.02 o
   4  18   0     1666.43     1681.18     54.26 o
   5  18   0     2619.62     2611.72     71.62 o
   6  18   0       22.11       38.82     11.83 o
   7  18   0      113.65      131.25     30.10 o
   8  18   0      168.79      197.22     40.89 o
   9  18   0      879.54      982.50     60.24 o
  10  18   0      233.07      129.81     60.13 o
   1  19   0     1583.80     1586.60     40.82 o
   2  19   0     6273.40     6246.11    130.36 o
   3  19   0      588.20      610.05     25.32 o
   4  19   0        8.10       10.98     21.51 o
   5  19   0      419.87      421.24     26.23 o
   6  19   0     3518.55     3893.15    110.16 o
   7  19   0      197.95      184.92     38.92 o
   8  19   0      144.75      154.92     33.44 o
   9  19   0      266.57      374.10     40.29 o
   0  20   0    12298.63    12507.12    406.01 o
   1  20   0     1329.52     1367.09     38.34 o
   2  20   0      565.81      546.66     19.20 o
   3  20   0     1275.08     1312.90     43.72 o
   4  20   0       10.34        4.08      9.32 o
   5  20   0       14.80       24.33     14.95 o
   6  20   0     1021.15     1092.31     54.06 o
   7  20   0      992.38     1040.60     53.55 o
   8  20   0        6.56       13.00     26.97 o
   9  20   0       23.92       17.04     25.34 o
   1  21   0      483.36      514.35     19.54 o
   2  21   0     2171.69     2180.95     65.35 o
   3  21   0     1289.59     1299.77     42.38 o
   4  21   0      158.03      160.52     20.41 o
   5  21   0      810.82      790.79     43.78 o
   6  21   0     1012.39     1144.97     45.94 o
   7  21   0     1587.89     1749.21     75.59 o
   8  21   0       56.56       55.50     60.05 o
   9  21   0      185.64      175.48     24.97 o
   0  22   0      817.32      804.93     37.79 o
   1  22   0     3075.39     3055.14     78.03 o
   2  22   0       36.98       29.50      8.75 o
   3  22   0       10.38      -11.42     21.16 o
   4  22   0      304.30      257.58     34.37 o
   5  22   0     2405.47     2407.82    123.39 o
   6  22   0       33.89       26.97     21.34 o
   7  22   0     1269.15     1349.05     89.28 o
   8  22   0      156.69      152.68     33.14 o
   1  23   0      558.27      559.65     43.95 o
   2  23   0      919.54     1126.08     42.84 o
   3  23   0      356.10      351.22     28.70 o
   4  23   0       10.20       -1.71     17.06 o
   5  23   0      489.37      432.18     37.64 o
   6  23   0     3055.92     3522.66    106.02 o
   7  23   0        3.95       60.78     22.80 o
   8  23   0      401.17      363.35     40.59 o
   0  24   0      210.38      222.74     26.67 o
   1  24   0       12.61        8.55     16.81 o
   2  24   0      126.59      145.85     12.95 o
   3  24   0       22.81        9.52     22.98 o
   4  24   0      776.68      715.83     39.34 o
   5  24   0      162.29      171.24     23.38 o
   6  24   0       13.23        1.47     18.00 o
   7  24   0       47.08       30.52     47.47 o
   8  24   0       49.30       33.09     30.62 o
   1  25   0       36.34       33.14     12.55 o
   2  25   0       18.88        4.91     15.71 o
   3  25   0        2.05       -4.19     11.82 o
   4  25   0      282.74      285.94     30.25 o
   5  25   0     1052.96     1113.86     51.96 o
   6  25   0      116.60      122.66     26.86 o
   7  25   0      220.34      216.24     38.05 o
   0  26   0     4418.22     4545.60    205.97 o
   1  26   0     4472.50     5018.92    154.19 o
   2  26   0      217.88      201.40     22.49 o
   3  26   0     2035.20     2243.20    106.48 o
   4  26   0     2062.94     2128.51     92.63 o
   5  26   0     1593.21     1571.15     78.20 o
   6  26   0      319.44      336.22     40.33 o
   7  26   0     1645.27     1739.79     87.52 o
   1  27   0      114.85      102.04     17.06 o
   2  27   0      483.41      544.42     35.33 o
   3  27   0        1.31       13.34     15.41 o
   4  27   0      264.10      308.18     45.46 o
   5  27   0      892.59      807.68     76.78 o
   6  27   0      450.83      441.53     33.30 o
   0  28   0       87.10       79.82     26.02 o
   1  28   0       10.54       -1.88     18.27 o
   2  28   0      253.76      271.84     31.67 o
   3  28   0      628.82      730.74     60.22 o
   4  28   0      100.64      105.01     25.59 o
   5  28   0        8.63       22.19     26.96 o
   6  28   0       56.15       39.47     26.99 o
   1  29   0      253.15      242.89     25.04 o
   2  29   0      976.42     1084.35     54.09 o
   3  29   0        2.86        7.50     22.81 o
   4  29   0       16.09       21.91     26.56 o
   5  29   0      240.27      212.52     62.37 o
   0  30   0      643.26      846.09    112.34 o
   1  30   0     1619.84     1768.30    113.64 o
   2  30   0       88.96       92.46     29.38 o
   3  30   0     3149.97     3421.52    175.15 o
   4  30   0      390.27      416.94     46.11 o
   5  30   0      701.90      595.56     50.81 o
   1  31   0      406.60      361.47     48.37 o
   2  31   0      355.74      300.77     38.64 o
   3  31   0       32.95       48.54     26.11 o
   4  31   0       10.16       12.94     23.02 o
   0  32   0       91.62      112.93     99.92 o
   1  32   0      272.01      299.01     41.08 o
   2  32   0       40.52       20.64     71.84 o
   3  32   0      158.01      167.46     46.38 o
   1  33   0        5.16       22.60     59.13 o
 -11   1   1      812.63      818.95     68.74 o
 -10   1   1      461.08      525.11     28.18 o
  -9   1   1        4.11        7.23      8.67 o
  -8   1   1      258.63      291.32     23.58 o
  -7   1   1     3432.85     3922.82     94.00 o
  -6   1   1      861.88      797.00     18.10 o
  -5   1   1       66.74       71.04      5.30 o
  -4   1   1      884.89      889.16     15.74 o
  -3   1   1      128.36      260.76      6.80 o
  -2   1   1    39041.35    37626.49    665.24 o
  -1   1   1        7.60       -2.87      2.87 o
   1   1   1    12345.48     5963.97    536.00 o
   2   1   1      475.84      433.42     13.16 o
   3   1   1       94.77      109.62      3.81 o
   4   1   1     2513.58     2427.53     42.30 o
   5   1   1     9163.89     9251.87    187.30 o
   6   1   1     1216.45     1181.76     52.25 o
   7   1   1        4.62       20.25      6.18 o
   8   1   1     1293.03     1376.16     43.72 o
   9   1   1     1398.59     1538.60    125.74 o
  10   1   1        8.57       93.97     57.06 o
  11   1   1       61.39       25.59     40.87 o
 -11   2   1     1733.51     2041.38    154.91 o
 -10   2   1       11.34       15.54     10.96 o
  -9   2   1      517.94      587.03     36.86 o
  -8   2   1     2695.03     2834.96     80.28 o
  -7   2   1     1705.17     1772.00     47.26 o
  -6   2   1      150.84      160.45     11.54 o
  -5   2   1      148.36      140.36      6.73 o
  -4   2   1     6855.36     6991.82    111.22 o
  -3   2   1      498.06      477.61     10.07 o
  -2   2   1    24821.42    24413.22    373.38 o
  -1   2   1      117.19       93.17      5.49 o
   1   2   1       40.61       -0.53      3.74 o
   2   2   1     1559.64     1461.58     27.91 o
   3   2   1      123.50      179.39      5.49 o
   4   2   1     1381.83     1427.82     26.12 o
   5   2   1      884.32      948.01     22.11 o
   6   2   1     6452.75     6358.27    141.19 o
   7   2   1     2478.11     2734.21    101.44 o
   8   2   1      147.04      187.39     11.62 o
   9   2   1     1693.42     2028.42     82.75 o
  10   2   1     4782.35     4970.44    227.32 o
  11   2   1      156.34      181.17     39.71 o
 -11   3   1      873.92      744.24     48.22 o
 -10   3   1        9.83       15.56     12.48 o
  -9   3   1      378.40      362.60     38.81 o
  -8   3   1       42.65      107.14     13.85 o
  -7   3   1      231.01      256.60     12.60 o
  -6   3   1     4974.75     5389.22     99.37 o
  -5   3   1       47.51       52.89      4.73 o
  -4   3   1      742.78      697.84     13.58 o
  -3   3   1    15338.02    15032.47    231.89 o
  -2   3   1    33241.20    31925.08    505.77 o
  -1   3   1      224.19      215.76      5.37 o
   0   3   1     5117.87     4359.32    182.06 o
   2   3   1        7.98       18.84      2.63 o
   3   3   1        1.29        5.85      2.50 o
   4   3   1     3845.67     4042.68     77.63 o
   5   3   1      636.17      758.01     19.22 o
   6   3   1       64.55       97.37     10.31 o
   7   3   1      497.53      557.30     31.43 o
   8   3   1      144.64      122.28     16.98 o
   9   3   1     1422.05     1484.51     65.41 o
  10   3   1      498.14      605.89     66.80 o
  11   3   1        8.61      -30.07     67.05 o
 -11   4   1      231.51      277.82     28.63 o
 -10   4   1       69.91      116.78     31.04 o
  -9   4   1      272.36      159.05     22.47 o
  -8   4   1     5682.27     5819.69    180.04 o
  -7   4   1      468.16      528.98     20.21 o
  -6   4   1      177.55      203.87      9.83 o
  -5   4   1     2237.13     2194.98     40.98 o
  -4   4   1     1087.80     1032.69     19.44 o
  -3   4   1        2.42        7.91      3.39 o
  -2   4   1      181.62      197.41      6.97 o
  -1   4   1    25911.59    25296.40    436.19 o
   0   4   1      451.83      481.20     11.11 o
   1   4   1        2.00       -1.46      1.46 o
   2   4   1     8427.15     7472.15    137.54 o
   3   4   1    26316.48    27929.47    500.55 o
   4   4   1     1427.02     1366.42     24.03 o
   5   4   1     3053.62     3227.10     64.71 o
   6   4   1     2367.67     2454.65     60.35 o
   7   4   1     3533.27     3448.53     97.31 o
   8   4   1       66.45       65.48     11.96 o
   9   4   1      249.27      340.26     23.46 o
  10   4   1      120.52       86.36     26.33 o
  11   4   1       55.00       47.43     34.22 o
 -11   5   1     1922.93     1875.84    131.68 o
 -10   5   1     1048.30     1121.42     62.21 o
  -9   5   1        7.64       13.92     22.76 o
  -8   5   1       40.59       75.58     10.25 o
  -7   5   1     2970.89     3053.15     79.86 o
  -6   5   1      117.21      148.59      8.31 o
  -5   5   1      378.54      363.80     10.51 o
  -4   5   1      395.34      370.71     11.10 o
  -3   5   1    22281.64    21520.35    365.13 o
  -2   5   1      308.93      302.05      7.35 o
  -1   5   1      153.70      184.30      6.31 o
   0   5   1       43.36       45.33      2.85 o
   1   5   1    45391.34    41551.55   1064.66 o
   2   5   1    14490.93    13496.59    283.02 o
   3   5   1       62.41       51.67      3.91 o
   4   5   1    10000.46    10361.43    155.17 o
   5   5   1    24073.05    24701.12    453.44 o
   6   5   1       50.77       70.04      5.28 o
   7   5   1      136.03      106.40      8.73 o
   8   5   1      196.27      193.96     24.04 o
   9   5   1     4500.61     4549.86    165.95 o
  10   5   1        0.04       21.03     20.98 o
  11   5   1      246.91      269.61     86.32 o
 -11   6   1      242.84      236.71     48.50 o
 -10   6   1        0.05       48.50     67.99 o
  -9   6   1      793.25      865.95     56.11 o
  -8   6   1      564.42      563.30     35.64 o
  -7   6   1     1554.01     1600.28     58.44 o
  -6   6   1      245.72      235.48     10.35 o
  -5   6   1       56.16       61.39      6.66 o
  -4   6   1     2072.85     1929.84     35.59 o
  -3   6   1       92.84      123.95      5.00 o
  -2   6   1       15.77       20.53      2.93 o
  -1   6   1     7785.86     7581.84    136.49 o
   0   6   1      101.14      120.84      5.75 o
   1   6   1      161.34      135.65      7.03 o
   2   6   1     3818.45     3363.02     73.03 o
   3   6   1    19115.57    19413.61    377.66 o
   4   6   1     1679.21     1756.27     31.84 o
   5   6   1      771.71      717.86     22.46 o
   6   6   1      160.80      113.11      6.79 o
   7   6   1      608.49      613.14     17.31 o
   8   6   1       51.86       52.86     21.29 o
   9   6   1      808.34      954.10     71.72 o
  10   6   1     3381.07     3549.64    158.39 o
  11   6   1      107.11        6.50     67.40 o
 -11   7   1      158.91      154.32     61.49 o
 -10   7   1       18.75       28.30     14.68 o
  -9   7   1     2564.30     2002.59    266.66 o
  -8   7   1       33.66       27.76      8.12 o
  -7   7   1      234.26      263.27     10.16 o
  -6   7   1     1190.12     1149.69     30.76 o
  -5   7   1     1852.21     1815.13     40.35 o
  -4   7   1       10.53       19.52      6.64 o
  -3   7   1       89.14      100.00      5.21 o
  -2   7   1     1767.43     1759.93     29.99 o
  -1   7   1       76.27       71.64      3.84 o
   0   7   1      743.58      735.73     17.02 o
   1   7   1    12253.30    11512.81    269.94 o
   2   7   1     9760.76     9293.32    198.43 o
   3   7   1      121.91       91.06      4.92 o
   4   7   1        3.89        5.01      3.76 o
   5   7   1       50.76       67.14      6.33 o
   6   7   1       69.37       67.08      7.60 o
   7   7   1     1556.45     1631.20     53.30 o
   8   7   1      139.98      160.23     34.29 o
   9   7   1       71.45       95.32     38.21 o
  10   7   1        0.35        5.03     32.68 o
  11   7   1       66.79       79.82     44.34 o
 -11   8   1      601.03      619.92     50.40 o
 -10   8   1       92.31       75.67     21.76 o
  -9   8   1     3390.22     3429.31    128.18 o
  -8   8   1     3155.02     3314.93     98.07 o
  -7   8   1      405.54      441.38     15.47 o
  -6   8   1      840.47      841.99     25.01 o
  -5   8   1    13101.96    13450.22    304.66 o
  -4   8   1     8417.74     8163.49    169.24 o
  -3   8   1     1247.59     1284.17     26.11 o
  -2   8   1     5460.89     5122.79     87.26 o
  -1   8   1     6403.66     5802.04    124.08 o
   0   8   1     7799.29     6923.54    196.83 o
   1   8   1      348.91      327.59     10.40 o
   2   8   1     1679.50     1431.13     31.44 o
   3   8   1    14357.50    14020.13    280.40 o
   4   8   1     6007.80     6189.85    118.26 o
   5   8   1     2155.73     2337.70     50.55 o
   6   8   1     3755.23     3703.25    120.56 o
   7   8   1     5555.05     5766.24    173.26 o
   9   8   1      269.82      266.69     32.24 o
  10   8   1      942.57      916.88     51.14 o
  11   8   1       62.90      -51.44    111.16 o
 -11   9   1      243.95      253.65     84.55 o
 -10   9   1        3.94       -1.73     18.54 o
  -9   9   1      167.94      220.34     45.23 o
  -8   9   1      440.60      252.00     37.84 o
  -7   9   1     3952.38     3733.63    152.03 o
  -6   9   1     2457.48     2454.52     65.37 o
  -5   9   1        1.35        6.28      6.46 o
  -4   9   1        3.73        9.59      4.40 o
  -3   9   1    13199.84    12977.46    226.43 o
  -2   9   1       36.19       75.47      6.96 o
  -1   9   1      819.98      843.60     22.43 o
   0   9   1     2935.32     2825.75     84.32 o
   1   9   1    40770.52    38624.10    859.07 o
   2   9   1      313.24      271.76     15.10 o
   3   9   1     1170.26     1117.64     24.82 o
   4   9   1     1927.44     2113.26     49.49 o
   5   9   1    17661.69    18479.87    378.53 o
   6   9   1       59.35       51.35      6.87 o
   7   9   1      255.40      230.77     17.00 o
   8   9   1      453.85      404.46     36.24 o
   9   9   1      233.10      278.39     32.82 o
  10   9   1      153.01      133.61     36.66 o
  11   9   1       14.14       44.94     67.40 o
 -11  10   1       19.20       79.82     67.40 o
 -10  10   1       17.05      -24.83     40.21 o
  -9  10   1      472.47      489.53     40.58 o
  -8  10   1       45.68       65.31     11.61 o
  -7  10   1      293.23      229.85     19.73 o
  -6  10   1      190.53      165.58     10.84 o
  -5  10   1     9654.32    10165.47    199.52 o
  -4  10   1       88.12      102.05      6.36 o
  -3  10   1       82.56       76.58      5.84 o
  -2  10   1       22.77       32.14      5.98 o
  -1  10   1    15293.35    15032.65    348.24 o
   0  10   1      277.68      240.19     18.95 o
   1  10   1      925.65      908.48     22.94 o
   2  10   1      510.18      529.54     17.31 o
   3  10   1    14718.48    15736.58    354.34 o
   4  10   1      529.96      450.54     15.12 o
   5  10   1     1245.00     1364.44     39.80 o
   6  10   1       70.87       66.51      7.66 o
   7  10   1     2736.42     2712.31     94.59 o
   8  10   1      126.46       96.36     19.01 o
   9  10   1       19.35       -5.77     17.16 o
  10  10   1       58.44       80.74     28.97 o
  11  10   1      377.23      398.51     75.09 o
 -11  11   1        3.99      -31.93     49.67 o
 -10  11   1      881.91      841.36    104.65 o
  -9  11   1     1368.31     1438.47     93.56 o
  -8  11   1       94.63       87.95     20.52 o
  -7  11   1      308.34      345.72     27.06 o
  -6  11   1     1365.95     1309.35     57.33 o
  -5  11   1     3981.73     4203.65     98.84 o
  -4  11   1       17.32       15.73      5.05 o
  -3  11   1       15.88        4.28      8.04 o
  -2  11   1     1296.88     1103.52     25.52 o
  -1  11   1      211.21      235.71     13.84 o
   0  11   1       31.35       28.39      5.93 o
   1  11   1     6504.40     5978.14    134.61 o
   2  11   1      229.41      252.47     10.58 o
   3  11   1       28.06        8.91      5.53 o
   4  11   1     2962.83     2949.93     66.19 o
   5  11   1     2093.73     2235.50     55.26 o
   6  11   1      171.05      180.45     12.28 o
   7  11   1     1279.02     1246.09     44.68 o
   8  11   1     1488.82     1593.41     89.12 o
   9  11   1       56.16       52.51     23.84 o
  10  11   1      147.66      222.93     52.92 o
  11  11   1      686.54      502.57     89.28 o
 -11  12   1      262.75      170.61     49.97 o
 -10  12   1       96.91      167.92     72.13 o
  -9  12   1      346.02      355.35    107.61 o
  -8  12   1      524.25      406.20     67.99 o
  -7  12   1     1348.65     1334.83     36.15 o
  -6  12   1     3735.58     3671.82    100.45 o
  -5  12   1     4902.10     5014.18    110.19 o
  -4  12   1     7151.25     7190.77    168.06 o
  -3  12   1      613.37      601.08     23.03 o
  -2  12   1      594.68      411.23     13.36 o
  -1  12   1      477.53      689.95     20.84 o
   0  12   1     1650.75     1343.88     30.50 o
   1  12   1      584.21      568.76     20.59 o
   2  12   1     2162.06     2069.73     46.96 o
   3  12   1     8067.18     7904.89    162.24 o
   4  12   1     2258.22     2267.24     54.41 o
   5  12   1       83.97       58.20      7.92 o
   6  12   1     3181.76     3422.81    133.39 o
   7  12   1     1312.10     1249.87     59.49 o
   8  12   1      314.33      281.90     46.41 o
   9  12   1      159.38      166.32     52.33 o
  10  12   1      215.99      168.25     32.32 o
  11  12   1      259.05       -3.55    118.25 o
 -11  13   1      126.42       77.75     22.83 o
 -10  13   1        0.08       -3.30     33.21 o
  -9  13   1       40.18       21.88     54.99 o
  -8  13   1      203.26      177.97     29.56 o
  -7  13   1        5.99       14.16      8.88 o
  -6  13   1       40.64       38.24      7.66 o
  -5  13   1       73.21       81.17      8.14 o
  -4  13   1     2068.93     1994.71     51.53 o
  -3  13   1     8158.14     8439.83    188.79 o
  -2  13   1      421.75      453.58     13.30 o
  -1  13   1      222.95      226.97     11.75 o
   0  13   1      318.77      287.31     12.98 o
   1  13   1     9436.44     9664.46    171.32 o
   2  13   1      726.90      644.53     20.34 o
   3  13   1      291.94      272.90     27.57 o
   4  13   1      190.99      214.85     15.28 o
   5  13   1      502.06      552.25     23.71 o
   6  13   1      201.02      170.19     12.07 o
   7  13   1       41.92       22.37     21.93 o
   8  13   1      510.66      520.90     49.07 o
   9  13   1      111.90      102.34     44.94 o
  10  13   1       54.25       61.28     29.36 o
 -10  14   1        1.47      -57.94     60.31 o
  -9  14   1       13.04       19.65     25.56 o
  -8  14   1       96.26       88.10     54.99 o
  -7  14   1       84.54       92.53     14.05 o
  -6  14   1       86.64       85.21     10.21 o
  -5  14   1     8080.46     8127.90    205.75 o
  -4  14   1     4825.22     4660.74    110.33 o
  -3  14   1      208.27      175.54     10.97 o
  -2  14   1      990.52      887.43     26.84 o
  -1  14   1     6117.28     5411.26    117.03 o
   0  14   1      649.04      511.36     17.29 o
   1  14   1       19.53       19.48      6.73 o
   2  14   1     8571.77     7798.69    165.64 o
   3  14   1     1508.71     1413.03     37.26 o
   4  14   1     2552.88     2572.71     66.22 o
   5  14   1       16.95        9.67      9.66 o
   6  14   1        8.29        0.01      6.60 o
   7  14   1      515.34      547.57     42.43 o
   8  14   1       45.37       53.50     24.43 o
   9  14   1      121.58       75.61     24.23 o
  10  14   1     1305.91     1475.78    141.61 o
  -9  15   1      458.09      527.68     49.80 o
  -8  15   1      297.28      276.71     72.72 o
  -7  15   1       61.19       63.14     16.55 o
  -6  15   1       19.44       14.02     11.63 o
  -5  15   1     1309.49     1253.88     37.24 o
  -4  15   1       19.47       20.61      7.87 o
  -3  15   1      738.30      691.17     21.92 o
  -2  15   1       11.61        8.21      5.28 o
  -1  15   1      778.90      683.95     19.30 o
   0  15   1     1506.44     1312.39     30.10 o
   1  15   1     5088.81     5049.94    104.82 o
   2  15   1     1452.51     1322.06     33.22 o
   3  15   1      220.06      222.85     13.66 o
   4  15   1     1122.82     1058.76     33.39 o
   5  15   1      234.78      225.51     18.99 o
   6  15   1      981.05      985.48     33.86 o
   7  15   1     1325.02     1346.49     73.32 o
   8  15   1     2427.83     2479.15    102.55 o
   9  15   1      106.36       56.62     38.05 o
  10  15   1      256.15      214.70     32.18 o
 -10  16   1      163.97      165.22     26.75 o
  -9  16   1      391.44      300.07     34.18 o
  -8  16   1      143.35      109.69     41.68 o
  -7  16   1      199.32      154.32     48.22 o
  -6  16   1     2292.15     2327.47    121.88 o
  -5  16   1     1170.93     1153.30     32.98 o
  -4  16   1     1469.95     1397.60     37.68 o
  -3  16   1      115.17       91.15      8.70 o
  -2  16   1      561.13      465.74     19.32 o
  -1  16   1      298.59      255.40     18.86 o
   0  16   1      245.68      247.82     13.42 o
   1  16   1      198.63      172.97      8.23 o
   2  16   1     1579.78     1401.21     37.35 o
   3  16   1        7.77        0.83     19.91 o
   4  16   1      611.92      581.36     23.04 o
   5  16   1      731.00      688.20     25.70 o
   6  16   1      896.94      925.13     43.94 o
   7  16   1     1708.99     1592.19    118.47 o
   8  16   1      397.11      402.37     36.98 o
   9  16   1       39.79       33.14     36.10 o
  10  16   1       16.43      -23.94     23.94 o
 -10  17   1       35.89       35.45     25.08 o
  -9  17   1      469.59      543.87     66.22 o
  -8  17   1        4.64       14.46     22.92 o
  -7  17   1      562.83      563.65     42.74 o
  -6  17   1     5802.78     6275.49    172.70 o
  -5  17   1      700.22      696.27     27.85 o
  -4  17   1     3961.33     3857.15     97.40 o
  -3  17   1     1322.41     1339.67     35.29 o
  -2  17   1     3774.98     3806.96     91.98 o
  -1  17   1       68.97       45.92      8.05 o
   0  17   1     5048.32     4818.94    113.07 o
   1  17   1     2021.36     2070.25     48.82 o
   2  17   1      477.25      488.44     21.03 o
   3  17   1       11.10        3.63     10.89 o
   4  17   1     7368.20     7825.59    183.71 o
   5  17   1      507.48      483.67     22.92 o
   6  17   1      219.20      245.37     28.43 o
   7  17   1        2.43        3.72     21.68 o
   8  17   1      212.16      259.85     28.41 o
   9  17   1        1.92      -37.03     37.03 o
  10  17   1      399.53      284.68     40.30 o
 -10  18   1        3.38       15.13     37.51 o
  -9  18   1     3351.36     4016.32    144.92 o
  -8  18   1     1359.98     1594.61     64.02 o
  -7  18   1       20.88       20.81     11.92 o
  -6  18   1      361.19      363.63     21.28 o
  -5  18   1     3919.16     3726.14    167.86 o
  -4  18   1     5106.23     4930.33    109.77 o
  -3  18   1      606.89      563.13     22.27 o
  -2  18   1     3588.37     3720.04     84.75 o
  -1  18   1     4556.85     4483.83     97.17 o
   0  18   1     9783.55     9600.58    211.65 o
   1  18   1       46.60       66.97     16.04 o
   2  18   1      768.12      798.26     32.22 o
   3  18   1     3754.73     3953.26    101.59 o
   4  18   1     1169.75     1218.57     39.45 o
   5  18   1       62.83       80.57     10.56 o
   6  18   1     2216.68     2619.32     73.38 o
   7  18   1     2700.02     3013.97    171.90 o
   8  18   1      383.43      410.47     33.12 o
   9  18   1      157.44      196.77     46.94 o
  -9  19   1      325.50      330.66     38.78 o
  -8  19   1      408.23      536.63     39.93 o
  -7  19   1       21.86       20.61     18.81 o
  -6  19   1      352.49      333.43     24.93 o
  -5  19   1      199.99      213.93     18.08 o
  -4  19   1       58.43       47.28      8.63 o
  -3  19   1      629.17      646.30     29.46 o
  -2  19   1      340.39      365.10     17.29 o
  -1  19   1      675.22      693.16     23.47 o
   0  19   1     3596.15     3552.94     82.47 o
   1  19   1     3640.58     3553.15     87.62 o
   2  19   1       18.75       19.63      3.09 o
   3  19   1       91.57       74.97     17.89 o
   4  19   1      450.22      317.57     25.14 o
   5  19   1      523.70      544.49     27.72 o
   6  19   1        7.18        9.51     16.98 o
   7  19   1      381.05      381.50     29.20 o
   8  19   1        3.79       16.89     21.35 o
   9  19   1        7.59      -13.19     27.22 o
  -9  20   1       72.38       65.49     25.53 o
  -8  20   1        5.20       -2.04     23.35 o
  -7  20   1      245.01      295.27     31.47 o
  -6  20   1      404.56      429.26     22.39 o
  -5  20   1      192.83      273.33     27.32 o
  -4  20   1      819.88      799.40     34.65 o
  -3  20   1      540.88      495.64     19.63 o
  -2  20   1     1124.41     1120.83     26.53 o
  -1  20   1      280.82      348.02     14.77 o
   0  20   1      189.12      233.78     13.66 o
   1  20   1      156.77      140.21     11.18 o
   2  20   1      822.16      804.56     20.96 o
   3  20   1      550.19      594.09     28.19 o
   4  20   1       10.71        9.85     13.59 o
   5  20   1      500.48      513.87     31.60 o
   6  20   1       98.46       88.54     18.52 o
   7  20   1      449.90      507.48     31.40 o
   8  20   1      670.28      744.98     45.91 o
   9  20   1        9.45       41.40     22.03 o
  -9  21   1      658.24      827.62     61.77 o
  -8  21   1      752.47      814.19     48.80 o
  -7  21   1      331.81      282.86     39.35 o
  -6  21   1     1836.69     1952.89     62.37 o
  -5  21   1       67.18       59.23     22.40 o
  -4  21   1      764.14      812.84     37.32 o
  -3  21   1     2328.65     2354.38     55.24 o
  -2  21   1     3451.81     3414.35     67.19 o
  -1  21   1        3.71        2.49      8.42 o
   0  21   1     3309.69     3278.20     79.83 o
   1  21   1     1463.65     1526.59     41.66 o
   2  21   1     2042.39     2024.00     43.53 o
   3  21   1       13.79       30.56     11.16 o
   4  21   1     4498.92     4411.41    123.77 o
   5  21   1     2487.95     2541.46     86.26 o
   6  21   1     1138.20     1104.28     56.78 o
   7  21   1       66.24       80.11     22.14 o
   8  21   1      540.01      612.92     70.43 o
   9  21   1       61.65       42.75     24.36 o
  -8  22   1     1609.76     1724.31    122.59 o
  -7  22   1      271.70      280.04     32.67 o
  -6  22   1      126.43      157.02     19.25 o
  -5  22   1      180.45      169.46     17.25 o
  -4  22   1     1661.44     1730.76     59.62 o
  -3  22   1       45.48       35.42     10.04 o
  -2  22   1      444.85      438.20     17.20 o
  -1  22   1     4612.74     4518.96    107.18 o
   0  22   1     3886.95     4150.26    101.17 o
   1  22   1       23.58       29.05      7.55 o
   2  22   1      137.64      130.83      8.12 o
   3  22   1       57.64       87.48     14.57 o
   4  22   1       71.33       54.22     20.03 o
   5  22   1        1.62        6.65     21.22 o
   6  22   1     2931.74     3248.70    113.42 o
   7  22   1      817.29      944.94     57.92 o
   8  22   1      292.82      233.16     40.88 o
  -8  23   1      386.94      395.12     51.81 o
  -7  23   1     2453.81     2608.80    111.87 o
  -6  23   1     1040.04      994.91     44.35 o
  -5  23   1       13.25       25.18     20.79 o
  -4  23   1      160.30      182.79     23.02 o
  -3  23   1       46.40       41.83      8.58 o
  -2  23   1      671.28      643.59     25.01 o
  -1  23   1      107.08       95.33     14.30 o
   0  23   1      490.43      585.22     27.91 o
   1  23   1      210.21      234.76     15.49 o
   2  23   1       20.70       23.98     10.94 o
   3  23   1        8.65      -15.26     15.26 o
   4  23   1      297.34      341.05     34.82 o
   5  23   1     1761.37     1785.34     78.52 o
   6  23   1      842.43      916.38     51.92 o
   7  23   1       30.42      -10.58     24.41 o
   8  23   1      263.03      243.25     28.94 o
  -8  24   1      622.87      669.00     52.57 o
  -7  24   1      509.86      546.01     47.34 o
  -6  24   1     1107.89     1103.59     46.21 o
  -5  24   1      646.38      713.20     38.71 o
  -4  24   1      309.94      385.06     24.42 o
  -3  24   1      175.09      171.38     22.04 o
  -2  24   1      103.13      113.39     13.97 o
  -1  24   1     3942.10     3963.74    108.23 o
   0  24   1      130.18      117.63     15.71 o
   1  24   1        0.13       -5.95      8.93 o
   2  24   1       44.43       59.32     16.90 o
   3  24   1      907.49      949.37     44.37 o
   4  24   1       16.03        2.82     21.43 o
   5  24   1     1482.44     1684.89     68.53 o
   6  24   1      350.97      338.08     37.61 o
   7  24   1      461.48      536.50     53.15 o
   8  24   1      126.47      162.56     35.41 o
  -7  25   1       68.88       44.23     26.62 o
  -6  25   1      346.37      310.63     28.72 o
  -5  25   1        2.51       -6.47     20.13 o
  -4  25   1      632.85      548.80     38.26 o
  -3  25   1       39.54      103.61     27.86 o
  -2  25   1     1248.19     1205.35     51.83 o
  -1  25   1      336.65      336.65     22.04 o
   0  25   1     1659.29     1888.99     63.06 o
   1  25   1      125.13      151.08     15.45 o
   2  25   1     3362.94     3358.52    114.32 o
   3  25   1      307.39      234.87     23.01 o
   4  25   1     1008.25     1061.15     49.73 o
   5  25   1      791.11      736.10     41.46 o
   6  25   1      675.91      701.57     42.47 o
   7  25   1      134.76      168.33     30.17 o
  -7  26   1       72.15       59.81     31.49 o
  -6  26   1       27.17       26.75     21.33 o
  -5  26   1       86.06       49.18     19.32 o
  -4  26   1      195.10      212.19     25.97 o
  -3  26   1      506.30      442.12     39.89 o
  -2  26   1       21.97       52.61     18.49 o
  -1  26   1        5.00        4.32      9.10 o
   0  26   1      251.41      260.87     20.01 o
   1  26   1      122.82       95.44     18.79 o
   2  26   1       10.45        9.66     13.57 o
   3  26   1        3.46      -10.40     14.58 o
   4  26   1       35.60        6.65     18.57 o
   5  26   1      101.10      110.52     19.47 o
   6  26   1        5.44       12.19     22.83 o
   7  26   1        3.93      -20.78     29.68 o
  -6  27   1      773.88      943.55     98.15 o
  -5  27   1      713.62      691.60     53.20 o
  -4  27   1     1583.84     1695.65     89.04 o
  -3  27   1     1652.29     1810.62     75.68 o
  -2  27   1     1117.59     1209.17     54.13 o
  -1  27   1       10.43        3.11     11.86 o
   0  27   1     2113.97     2288.96     93.84 o
   1  27   1     2057.10     2331.07    115.59 o
   2  27   1      973.31     1105.75     68.54 o
   3  27   1        0.27       18.83     18.73 o
   4  27   1      636.28      653.80     36.78 o
   5  27   1      519.38      475.03     42.79 o
   6  27   1      663.18      591.16     58.49 o
  -6  28   1      186.86      184.13     36.62 o
  -5  28   1     1556.47     1575.69     84.54 o
  -4  28   1      783.26      758.47     44.80 o
  -3  28   1      171.89      180.84     24.18 o
  -2  28   1      202.78      186.83     21.19 o
  -1  28   1       89.57       87.98     28.96 o
   0  28   1       19.46       25.55     15.64 o
   1  28   1      128.10       96.51     22.72 o
   2  28   1       89.49      126.35     23.05 o
   3  28   1     2114.57     2284.95    108.69 o
   4  28   1       32.90       49.23     21.72 o
   5  28   1      288.92      295.83     40.49 o
   6  28   1      840.80      928.74     58.49 o
  -5  29   1       67.84       68.54     22.68 o
  -4  29   1      144.88      160.54     32.17 o
  -3  29   1      244.24      221.01     28.54 o
  -2  29   1      623.75      682.23     53.67 o
  -1  29   1        9.50       -9.92     22.41 o
   0  29   1      730.07      619.07     63.54 o
   1  29   1      566.64      617.07     37.83 o
   2  29   1      719.59      757.04     75.03 o
   3  29   1       88.56       46.97     27.77 o
   4  29   1      554.26      551.93     37.73 o
   5  29   1      472.19      556.01     70.95 o
  -5  30   1        3.98       47.15     26.54 o
  -4  30   1      256.10      244.85     28.25 o
  -3  30   1       76.94       45.01     28.06 o
  -2  30   1        1.34       -1.37     30.80 o
  -1  30   1      120.26       80.54     27.17 o
   0  30   1      429.83      396.91     44.77 o
   1  30   1      101.23      121.13     32.81 o
   2  30   1      205.57      151.65     23.35 o
   3  30   1        9.23        2.29     22.59 o
   4  30   1       53.90       81.36     32.02 o
  -4  31   1     1155.99     1284.68     97.80 o
  -3  31   1     1150.66     1196.79     98.15 o
  -2  31   1      220.51      201.51     29.89 o
  -1  31   1        0.22       26.62     25.78 o
   0  31   1     1086.49     1001.39    109.09 o
   1  31   1     2082.37     2169.43    137.46 o
   2  31   1     1482.52     1591.25     86.58 o
   3  31   1       35.20       27.27     23.90 o
   4  31   1      608.70      479.09     43.77 o
  -3  32   1       85.60       46.21     56.96 o
  -2  32   1      711.43      678.07    129.49 o
  -1  32   1        9.46       27.87     32.22 o
   0  32   1       69.81      163.17     41.78 o
   1  32   1      257.38      235.13     35.08 o
   2  32   1       19.55       27.75     33.24 o
  -1  33   1      154.68       50.85     70.36 o
   0  33   1      109.03       83.15     65.44 o
 -11   0   2       72.04       47.79     22.13 o
 -10   0   2     2415.73     2373.94    107.42 o
  -9   0   2     6708.87     5080.69    322.24 o
  -8   0   2     1151.26     1042.19     72.43 o
  -7   0   2       11.47       17.50     11.30 o
  -6   0   2     1597.58     1586.72     49.91 o
  -5   0   2      233.16      208.12     10.37 o
  -4   0   2      126.48      116.49      8.24 o
  -3   0   2    18718.27    19249.21    395.60 o
  -2   0   2   255639.03     8194.07   1236.91 o
  -1   0   2    28572.47    27652.20    672.13 o
   0   0   2     1611.26     1553.20     34.28 o
   1   0   2     6378.71     5751.17    191.24 o
   2   0   2    14513.22    13566.96    359.00 o
   3   0   2      115.63       71.66     13.60 o
   4   0   2      580.12      556.37     27.11 o
   5   0   2     1361.44     1383.75     60.97 o
   6   0   2    29060.42    25154.21   2279.90 o
   7   0   2      924.56      897.85     53.79 o
   8   0   2       20.69       18.71     21.97 o
   9   0   2       18.80       -2.37     62.67 o
  10   0   2     1247.53     1307.27    130.67 o
  11   0   2      153.25      211.67     49.07 o
 -11   1   2      145.30      122.96     54.53 o
 -10   1   2      305.16      299.79    122.69 o
  -9   1   2        1.06      121.80     53.21 o
  -8   1   2       83.02      111.10     11.89 o
  -7   1   2       26.64       17.58     10.80 o
  -6   1   2      354.10      392.16     16.63 o
  -5   1   2       71.70       70.22      6.91 o
  -4   1   2      544.60      603.66     12.71 o
  -3   1   2    49329.26    51629.75    857.21 o
  -2   1   2     4386.13     4510.72     68.21 o
  -1   1   2     3411.74     3390.78     58.83 o
   0   1   2    27599.32    27501.73    493.52 o
   1   1   2     9342.37     8574.14    139.09 o
   2   1   2     1080.40     1052.76     20.41 o
   3   1   2      376.48      286.95     13.47 o
   4   1   2      929.78      968.05     30.17 o
   5   1   2      760.07      920.16     64.86 o
   6   1   2      482.39      680.61     61.36 o
   7   1   2     2574.63     2449.51     84.60 o
   8   1   2      573.38      555.83     31.21 o
   9   1   2        5.12      -40.77     43.16 o
  10   1   2      401.60      466.09     87.80 o
  11   1   2      864.24      805.53     79.29 o
 -11   2   2       30.62       29.79     13.59 o
 -10   2   2      155.71      158.54     27.46 o
  -9   2   2      580.31      582.36     31.50 o
  -8   2   2        1.80        5.36      6.73 o
  -7   2   2       24.90       58.56     11.19 o
  -6   2   2        1.77       12.85      7.33 o
  -5   2   2       17.26       34.35      6.25 o
  -4   2   2      447.90      481.41     10.78 o
  -3   2   2       21.79       83.90      9.08 o
  -2   2   2    19722.93    19579.29    338.97 o
  -1   2   2       83.56       80.13      4.67 o
   0   2   2      123.95      131.35      4.78 o
   1   2   2     1399.36     1314.70     25.00 o
   2   2   2     6802.69     6693.23    107.53 o
   3   2   2       17.77       18.28      1.82 o
   4   2   2      420.64      407.17     11.68 o
   5   2   2     6366.11     6748.81    174.72 o
   6   2   2       36.28       63.30      9.52 o
   7   2   2       11.16       68.92     20.46 o
   8   2   2      251.42      312.05     44.34 o
   9   2   2      181.26      150.12     33.95 o
  10   2   2      119.87      189.71     36.07 o
  11   2   2        3.81       92.97     36.42 o
 -11   3   2      100.74      166.13     43.85 o
 -10   3   2     1354.94     1574.08     77.87 o
  -9   3   2      148.23      206.76     24.12 o
  -8   3   2      146.40      146.98     15.56 o
  -7   3   2     4320.69     4488.12    109.15 o
  -6   3   2      195.74      190.67      8.48 o
  -5   3   2       65.77       65.65      5.48 o
  -4   3   2     3201.82     3392.26     59.60 o
  -3   3   2    12313.10    12883.80    199.45 o
  -2   3   2     2822.24     2862.31     54.04 o
  -1   3   2     7005.55     6647.59    105.14 o
   0   3   2     2348.37     2318.46     40.27 o
   1   3   2       63.18       89.04      3.80 o
   2   3   2       35.88       32.13      3.27 o
   3   3   2     3587.93     3041.53     55.95 o
   4   3   2      576.15      648.89     13.96 o
   5   3   2     5817.78     5841.77     98.56 o
   6   3   2     1248.30     1355.55     46.61 o
   7   3   2     5596.56     6170.37    287.77 o
   8   3   2     1724.41     1836.64     94.23 o
   9   3   2       40.04       41.52     24.37 o
  10   3   2      295.43      379.75     39.46 o
  11   3   2     1910.35     1878.45    174.72 o
 -11   4   2        8.00       24.92     18.79 o
 -10   4   2     1349.47     1635.08     80.06 o
  -9   4   2     1176.72      675.22     72.13 o
  -8   4   2      323.10      268.97     17.74 o
  -7   4   2      351.14      370.81     20.91 o
  -6   4   2      395.92      374.25     11.62 o
  -5   4   2      204.32      145.69      7.41 o
  -4   4   2      960.48     1016.79     19.09 o
  -3   4   2     3281.53     3514.01     55.98 o
  -2   4   2    10112.28     9531.63    161.87 o
  -1   4   2     4894.55     4892.39     74.17 o
   0   4   2      210.58      206.91      6.37 o
   1   4   2       25.51       18.73      2.81 o
   2   4   2    40359.39    38048.23    952.83 o
   3   4   2     8505.08     8466.45    152.11 o
   4   4   2        1.42        7.31      2.78 o
   5   4   2     1745.67     1724.73     40.88 o
   6   4   2     7212.91     7205.10    165.53 o
   7   4   2       30.31       45.21      5.73 o
   8   4   2      161.22      166.41     11.86 o
   9   4   2     1310.67     1301.34     59.16 o
  10   4   2      802.57      879.53     75.39 o
  11   4   2       25.49      159.64     57.35 o
 -11   5   2       35.33        8.26     24.30 o
 -10   5   2        6.19       74.26     34.91 o
  -9   5   2      158.91      162.36     17.06 o
  -8   5   2     2313.67     2022.00    126.70 o
  -7   5   2       29.81       28.77      7.34 o
  -6   5   2       73.24       86.57     12.43 o
  -5   5   2       65.84       63.24      6.77 o
  -4   5   2     1112.80     1018.84     21.39 o
  -3   5   2     1377.68     1618.98     27.92 o
  -2   5   2      294.96      318.03      8.28 o
  -1   5   2      142.40      148.99      4.60 o
   0   5   2    18962.29    17935.46    331.19 o
   1   5   2     2925.96     3101.58     62.27 o
   2   5   2      928.47      984.10     22.10 o
   3   5   2      102.16      100.82      6.54 o
   4   5   2     6209.72     6155.65    104.58 o
   5   5   2      983.29      969.48     29.22 o
   6   5   2        5.19       22.64      4.69 o
   7   5   2        6.80        4.57      4.07 o
   8   5   2     2671.36     3000.61    158.22 o
   9   5   2       26.59       76.46     21.70 o
  10   5   2      613.08      651.10     84.55 o
  11   5   2       99.15      196.89     83.96 o
 -11   6   2      177.86      231.86     38.04 o
 -10   6   2      128.65      192.40     35.18 o
  -9   6   2      261.24      294.56     32.78 o
  -8   6   2     1209.69     1004.81     48.05 o
  -7   6   2       31.15       36.80      9.70 o
  -6   6   2     3913.42     4249.01     92.95 o
  -5   6   2     1152.27     1172.95     24.93 o
  -4   6   2      336.08      375.65     12.67 o
  -3   6   2        2.57        0.24      4.50 o
  -2   6   2     1916.37     2371.50     37.64 o
  -1   6   2      277.87      238.72      8.41 o
   0   6   2      184.11      158.60      8.28 o
   1   6   2     2153.56     2239.06     42.35 o
   2   6   2    49537.49    50273.71   1261.59 o
   3   6   2      634.55      594.59     12.67 o
   4   6   2       35.71       32.34      4.60 o
   5   6   2     2889.06     2606.55     60.32 o
   6   6   2      903.53      870.75     27.22 o
   7   6   2        2.32       15.21      5.78 o
   8   6   2     1491.39     1626.70     82.87 o
   9   6   2      290.99      233.74     18.86 o
  10   6   2       15.43       16.36     23.80 o
  11   6   2      148.69      135.99     63.86 o
 -11   7   2       67.16       73.78     31.75 o
 -10   7   2     1502.49     1514.22     92.70 o
  -9   7   2      102.98      128.29     20.21 o
  -8   7   2        9.81       19.80      9.43 o
  -7   7   2     5552.27     5752.19    139.35 o
  -6   7   2     2120.34     2099.04     47.84 o
  -5   7   2      351.55      326.84     11.23 o
  -4   7   2     1656.90     1622.58     29.45 o
  -3   7   2     1028.51      884.54     17.91 o
  -2   7   2       42.71       32.50      4.00 o
  -1   7   2    10095.64     9737.99    164.41 o
   0   7   2      800.11      805.78     17.36 o
   1   7   2      269.41      275.48      7.55 o
   2   7   2      726.05      645.98     16.17 o
   3   7   2    14800.30    14722.82    247.71 o
   4   7   2     5269.55     5883.26    102.90 o
   5   7   2     1371.69     1336.45     31.39 o
   6   7   2      778.72      725.03     25.43 o
   7   7   2     2561.45     2629.57     63.83 o
   8   7   2      580.09      552.79     36.10 o
   9   7   2      109.10      159.82     25.83 o
  10   7   2      357.17      361.26     60.90 o
  11   7   2      984.67      999.23     99.33 o
 -11   8   2        6.16       75.09     68.59 o
 -10   8   2      317.89      388.94     43.85 o
  -9   8   2      109.65      116.04     20.01 o
  -8   8   2     1154.99     1166.17    110.74 o
  -7   8   2       76.85       82.11     19.56 o
  -6   8   2      735.14      720.24     20.38 o
  -5   8   2      164.15      143.26      8.30 o
  -4   8   2       17.35       16.29      5.21 o
  -3   8   2     1605.05     1720.75     31.58 o
  -2   8   2     5117.74     5009.56     80.57 o
  -1   8   2      890.96      829.31     19.26 o
   0   8   2      288.65      300.81      8.48 o
   1   8   2      227.49      249.14      7.40 o
   2   8   2     7523.45     6978.72    147.70 o
   3   8   2     4408.08     4494.25     80.77 o
   4   8   2        3.38       -1.47      3.80 o
   5   8   2      780.96      802.08     21.42 o
   6   8   2      533.57      490.50     16.12 o
   7   8   2       11.45       14.75      7.71 o
   8   8   2        0.03       -0.90     10.06 o
   9   8   2        1.02       -3.21     12.26 o
  10   8   2     2585.61     2848.10    188.61 o
  11   8   2       60.20       22.47     47.30 o
 -11   9   2      116.45      142.49     48.48 o
 -10   9   2       31.38       -9.37     27.68 o
  -9   9   2        0.02       42.35     26.31 o
  -8   9   2     2883.64     3052.33     86.71 o
  -7   9   2     3357.20     3178.28     90.93 o
  -6   9   2     1438.74     1429.58     39.54 o
  -5   9   2      514.66      479.15     21.26 o
  -4   9   2     5545.56     5168.95     98.23 o
  -3   9   2     6253.48     5842.21     91.50 o
  -2   9   2      169.54      159.46      7.89 o
  -1   9   2        7.97        5.60      3.95 o
   0   9   2     5817.61     5271.87    104.95 o
   1   9   2    27895.09    25868.43   1387.07 o
   2   9   2      936.20     1029.95     25.92 o
   3   9   2     4396.51     4638.30     82.13 o
   4   9   2     4218.75     3942.68     74.27 o
   5   9   2        9.73       15.02      5.52 o
   6   9   2      100.25      108.11      8.67 o
   7   9   2     1107.38     1093.32     42.16 o
   8   9   2      906.71      945.02     40.82 o
   9   9   2      473.17      380.05     47.60 o
  10   9   2       55.95      131.26    105.24 o
  11   9   2      291.03      266.07     86.32 o
 -11  10   2      370.88      407.97     79.23 o
 -10  10   2       33.18        8.19     19.21 o
  -9  10   2      332.25      311.00     71.54 o
  -8  10   2     3460.21     3584.81    178.36 o
  -7  10   2       76.03       58.53      9.96 o
  -6  10   2     5412.72     5779.99    188.96 o
  -5  10   2     2357.43     2319.14     59.51 o
  -4  10   2       71.18       73.43      6.45 o
  -3  10   2       52.67       89.77      6.63 o
  -2  10   2     1270.97     1026.34     21.76 o
  -1  10   2       12.40       29.29      5.47 o
   0  10   2      137.96      127.58      6.94 o
   1  10   2     9312.03     9313.67    180.97 o
   2  10   2    25958.70    27678.20    534.95 o
   3  10   2      519.41      549.59     18.96 o
   4  10   2      201.89      186.21      9.41 o
   5  10   2       12.71       10.79      5.59 o
   6  10   2     4958.95     5436.61    152.98 o
   7  10   2        5.36        5.29      8.65 o
   8  10   2      131.27      144.50     39.91 o
   9  10   2       21.24        6.50     13.89 o
  10  10   2      952.50      896.94     96.38 o
  11  10   2       74.39        1.16     52.78 o
 -11  11   2      108.91       39.61     65.04 o
 -10  11   2      355.43      409.85     47.01 o
  -9  11   2       28.59       26.51     25.62 o
  -8  11   2     1168.86     1209.53     57.70 o
  -7  11   2      193.37      175.11     16.33 o
  -6  11   2     5675.72     5722.20    165.85 o
  -5  11   2     2182.01     2172.53     50.73 o
  -4  11   2        4.52       17.45      6.29 o
  -3  11   2     1067.53      917.55     23.68 o
  -2  11   2        3.84        8.08      6.50 o
  -1  11   2     1196.45     1083.84     25.93 o
   0  11   2     1934.65     2034.54     43.33 o
   1  11   2     5239.01     5247.79     95.66 o
   2  11   2       58.15       66.47      6.47 o
   3  11   2     2837.43     3175.86     79.08 o
   4  11   2      943.43      983.67     22.42 o
   5  11   2      646.27      690.45     20.57 o
   6  11   2        9.59        2.02      8.23 o
   7  11   2      730.18      695.95     33.98 o
   8  11   2      571.78      664.32     42.01 o
   9  11   2      352.89      271.41     40.21 o
  10  11   2      100.39       21.29     62.67 o
 -11  12   2       30.55       26.65     20.43 o
 -10  12   2      386.14      381.03     54.84 o
  -9  12   2       81.22      103.02     19.68 o
  -8  12   2      332.50      352.09     26.03 o
  -7  12   2       11.28        7.40      9.30 o
  -6  12   2     2527.68     2567.83     73.27 o
  -5  12   2      263.79      317.60     14.76 o
  -4  12   2     1479.34     1488.96     39.59 o
  -3  12   2     1658.88     1656.47     43.07 o
  -2  12   2      794.64      971.73     23.08 o
  -1  12   2      667.33      734.08     19.18 o
   0  12   2        1.82        6.49      6.21 o
   1  12   2       22.45        5.65      6.02 o
   2  12   2      181.04      166.07      8.70 o
   3  12   2       27.80       24.56      6.19 o
   4  12   2      720.58      752.61     26.56 o
   5  12   2     2150.24     2109.57     60.09 o
   6  12   2       62.85       53.68      7.75 o
   7  12   2       18.55        6.77     11.51 o
   8  12   2      509.21      534.12     58.24 o
   9  12   2      656.86      639.50     83.07 o
  10  12   2       59.59       13.67     32.29 o
 -10  13   2        4.53      -35.48     35.48 o
  -9  13   2       27.16       37.56     20.10 o
  -8  13   2     3160.92     3193.88    136.43 o
  -7  13   2     8607.96     9059.89    270.16 o
  -6  13   2       77.43       76.36     10.70 o
  -5  13   2     3287.81     3278.11     82.86 o
  -4  13   2    20042.39    21191.20    535.69 o
  -3  13   2     2515.16     2379.51     69.89 o
  -2  13   2       10.16        1.33      6.25 o
  -1  13   2       24.20       12.28      4.91 o
   0  13   2    11873.14    11239.84    239.98 o
   1  13   2    10827.47     9988.03    186.20 o
   2  13   2     1169.09     1088.62     27.98 o
   3  13   2     2742.43     2651.74     66.00 o
   4  13   2     2071.92     2168.66     58.80 o
   5  13   2     3212.81     2952.96     93.64 o
   6  13   2      153.12      138.90     12.38 o
   7  13   2     2372.50     2559.75    123.24 o
   8  13   2     2205.01     2324.03    143.68 o
   9  13   2      442.23      419.36     33.09 o
  10  13   2      328.43      266.66     63.86 o
 -10  14   2      615.34      570.57    159.64 o
  -9  14   2        5.56        0.02     31.34 o
  -8  14   2        5.62       14.79     18.62 o
  -7  14   2      490.08      449.16     24.24 o
  -6  14   2      165.98      168.09     11.76 o
  -5  14   2      134.87      159.14     14.32 o
  -4  14   2       81.55      102.16     10.91 o
  -3  14   2     1297.86     1264.39     33.06 o
  -2  14   2      711.95      969.40     48.52 o
  -1  14   2      438.69      530.51     23.48 o
   0  14   2      153.76      165.34      7.62 o
   1  14   2      170.03      168.92      7.92 o
   2  14   2    12987.36    12768.75    277.07 o
   3  14   2      130.57      136.25     10.28 o
   4  14   2     1497.87     1499.96     45.64 o
   5  14   2       99.84       73.66     13.98 o
   6  14   2     5234.71     5377.92    182.49 o
   7  14   2      104.60      115.55     27.30 o
   8  14   2       47.99       35.77     22.17 o
   9  14   2       54.08       67.89     17.99 o
  10  14   2      179.97       44.91     76.86 o
 -10  15   2       28.72       12.25     32.05 o
  -9  15   2       40.50      104.45     39.48 o
  -8  15   2     1318.26     1608.82     95.19 o
  -7  15   2      129.74      150.97     15.88 o
  -6  15   2      960.07      895.82     44.07 o
  -5  15   2     2907.01     2824.62     94.25 o
  -4  15   2     3294.55     3431.62     89.94 o
  -3  15   2     1782.59     1660.08     54.09 o
  -2  15   2        0.54        0.42      7.17 o
  -1  15   2      104.73       82.28      8.79 o
   0  15   2      909.16      824.42     25.81 o
   1  15   2       23.92       23.78      6.04 o
   2  15   2      118.05      105.37      9.85 o
   3  15   2      512.54      483.92     18.12 o
   4  15   2     2897.63     3211.55     77.15 o
   5  15   2       14.79        5.41     12.77 o
   6  15   2      116.25       73.32     23.06 o
   7  15   2       14.84       11.31     21.86 o
   8  15   2     1948.97     2000.14     97.57 o
   9  15   2       89.42      122.98     62.67 o
  10  15   2       13.25       23.01     37.24 o
 -10  16   2       15.80      -23.80     50.43 o
  -9  16   2      107.90      147.44     36.91 o
  -8  16   2      662.23      701.08     52.70 o
  -7  16   2       25.41       16.22     13.95 o
  -6  16   2      151.63      184.80     18.27 o
  -5  16   2     1782.30     1635.49     80.12 o
  -4  16   2      704.28      763.95     30.19 o
  -3  16   2      556.04      598.81     29.34 o
  -2  16   2       45.05       25.07      8.54 o
  -1  16   2     4081.35     3989.13    102.36 o
   0  16   2      143.42      108.04     13.86 o
   1  16   2     2766.51     2666.72     54.38 o
   2  16   2     3135.02     3043.76     77.22 o
   3  16   2      941.84      908.38     30.63 o
   4  16   2      138.98      153.90     11.24 o
   5  16   2      519.47      577.13     24.75 o
   6  16   2      748.66      739.79     54.28 o
   7  16   2       98.48       67.31     15.24 o
   8  16   2     1205.80     1198.22     84.95 o
   9  16   2     2087.28     2251.44    126.66 o
  10  16   2       40.92       29.39     38.13 o
 -10  17   2      278.85      357.15     61.69 o
  -9  17   2      258.33      167.45     81.95 o
  -8  17   2      161.92      181.72     38.13 o
  -7  17   2     1506.20     1501.37    119.81 o
  -6  17   2        4.06        3.99     11.27 o
  -5  17   2      413.18      349.64     48.48 o
  -4  17   2    12212.63    12557.66    396.47 o
  -3  17   2     6417.98     6679.35    167.41 o
  -2  17   2        4.24        4.59      7.36 o
  -1  17   2     4118.50     3687.43    106.70 o
   0  17   2     4536.45     4203.61    196.14 o
   1  17   2     1599.80     1527.58     44.55 o
   2  17   2       11.88       -5.43     10.32 o
   3  17   2     1035.37      978.01     31.64 o
   4  17   2       74.75       68.63     11.27 o
   5  17   2     2169.68     2244.25     60.97 o
   6  17   2      167.32      147.04     20.91 o
   7  17   2      797.56      898.19     46.50 o
   8  17   2      421.45      457.41     45.25 o
   9  17   2      751.38      777.41     74.26 o
 -10  18   2        9.57       18.09     37.45 o
  -9  18   2       65.81       -3.32     22.36 o
  -8  18   2      236.52      324.41     67.11 o
  -7  18   2     2327.52     2450.67     87.62 o
  -6  18   2      357.11      353.32     28.42 o
  -5  18   2     1042.83      995.88     38.01 o
  -4  18   2      981.36      888.18     34.45 o
  -3  18   2     3340.46     3416.84     88.40 o
  -2  18   2      105.00      121.30     10.85 o
  -1  18   2       29.92       26.38      8.47 o
   0  18   2       41.06       27.74     12.82 o
   1  18   2      301.64      308.82     13.34 o
   2  18   2     1564.12     1586.45     46.78 o
   3  18   2     3072.92     3139.90     79.46 o
   4  18   2      850.92      806.05     36.79 o
   5  18   2      285.38      276.86     20.36 o
   6  18   2      469.36      406.56     37.98 o
   7  18   2      283.85      240.25     41.06 o
   8  18   2       28.88       -6.69     19.51 o
   9  18   2      877.96      920.76     91.04 o
  -9  19   2      428.09      378.79     43.98 o
  -8  19   2     1466.08     1624.08     94.81 o
  -7  19   2      489.89      517.07     32.19 o
  -6  19   2       76.73       52.66     13.84 o
  -5  19   2      343.12      335.40     27.27 o
  -4  19   2     1941.65     1989.70     71.04 o
  -3  19   2     5792.48     5817.16    147.12 o
  -2  19   2       51.79       57.60     10.33 o
  -1  19   2      657.60      647.52     35.14 o
   0  19   2     4856.54     4697.67    105.29 o
   1  19   2      243.24      237.09     19.71 o
   2  19   2      242.52      238.80     20.05 o
   3  19   2      844.51      776.22     30.38 o
   4  19   2     1409.11     1494.39     58.79 o
   5  19   2      102.08      113.85     22.36 o
   6  19   2      184.32      214.43     28.06 o
   7  19   2      779.28      834.28     48.86 o
   8  19   2      666.32      867.03     77.99 o
   9  19   2       15.51       17.22     28.86 o
  -9  20   2     1711.68     1932.06     99.40 o
  -8  20   2      430.95      362.59     39.46 o
  -7  20   2        5.08       11.12     17.14 o
  -6  20   2      204.80      221.79     27.29 o
  -5  20   2     1896.93     2024.93     65.35 o
  -4  20   2      565.92      623.15     36.15 o
  -3  20   2     1048.47     1098.63     31.00 o
  -2  20   2     2908.43     3034.86     68.07 o
  -1  20   2     1431.31     1491.78     42.16 o
   0  20   2       39.44       33.20     10.21 o
   1  20   2     1010.31      991.78     40.81 o
   2  20   2      795.50      864.24     37.20 o
   3  20   2      820.04      825.84     31.67 o
   4  20   2      269.97      278.15     23.01 o
   5  20   2     2446.15     2528.97     80.99 o
   6  20   2      297.59      354.04     27.49 o
   7  20   2        1.21      -11.27     18.61 o
   8  20   2      299.87      291.41     36.28 o
   9  20   2      377.66      338.78     52.40 o
  -9  21   2      292.02      276.56     34.51 o
  -8  21   2      299.12      338.01     34.69 o
  -7  21   2      467.59      463.59     35.62 o
  -6  21   2      106.72      120.01     18.19 o
  -5  21   2      987.93     1056.38     40.49 o
  -4  21   2      353.71      384.05     30.89 o
  -3  21   2     3420.50     3471.11     83.53 o
  -2  21   2      215.79      219.48     16.31 o
  -1  21   2     2087.33     2035.99     76.38 o
   0  21   2     1861.82     1857.88     49.49 o
   1  21   2     1887.00     1887.14     97.93 o
   2  21   2        2.79        0.89     11.53 o
   3  21   2      753.60      703.66     30.63 o
   4  21   2     1298.42     1398.92     55.51 o
   5  21   2      505.72      511.96     27.67 o
   6  21   2      232.96      200.20     21.90 o
   7  21   2      394.21      499.93     43.42 o
   8  21   2       46.92       49.63     45.61 o
  -8  22   2      725.78      707.76     46.30 o
  -7  22   2     1812.83     1851.48     82.43 o
  -6  22   2      445.34      494.52     41.94 o
  -5  22   2       46.82        9.38     16.83 o
  -4  22   2     1244.88     1168.03     43.83 o
  -3  22   2     3422.60     3334.20     92.52 o
  -2  22   2      908.81      955.53     40.98 o
  -1  22   2     1571.31     1726.51     53.77 o
   0  22   2       76.78       79.80     10.33 o
   1  22   2     1837.55     1792.74     46.65 o
   2  22   2     1657.98     1587.66     59.90 o
   3  22   2     1902.21     2000.80     70.42 o
   4  22   2      177.94      154.62     24.32 o
   5  22   2     3067.88     3225.37    105.04 o
   6  22   2      678.81      645.15     46.31 o
   7  22   2      374.72      363.90     33.17 o
   8  22   2        6.06       26.48     22.38 o
  -8  23   2     1413.93     1479.79     73.80 o
  -7  23   2      212.25      196.70     25.28 o
  -6  23   2       39.91       56.05     19.17 o
  -5  23   2       54.31       71.51     18.94 o
  -4  23   2      964.48     1072.91     71.43 o
  -3  23   2     2300.00     2451.61     71.24 o
  -2  23   2      107.05      120.97     15.00 o
  -1  23   2        4.80        2.58      8.99 o
   0  23   2     1258.90     1386.73     45.23 o
   1  23   2       47.27       22.03     11.95 o
   2  23   2        7.04       10.70     16.71 o
   3  23   2       28.64       30.17     13.98 o
   4  23   2     2183.86     2322.51     88.68 o
   5  23   2      172.30      177.53     34.39 o
   6  23   2      384.18      454.92     35.09 o
   7  23   2     1088.90     1194.93     72.47 o
   8  23   2      716.14      717.78     67.88 o
  -8  24   2       29.20      -13.36     25.84 o
  -7  24   2        2.35        5.62     23.99 o
  -6  24   2       34.21       49.67     21.94 o
  -5  24   2       55.33       61.08     20.63 o
  -4  24   2      238.50      241.95     25.05 o
  -3  24   2       16.90       -6.48     15.20 o
  -2  24   2        8.05        4.53      9.55 o
  -1  24   2        7.51        6.81      9.20 o
   0  24   2        8.36       -3.21     16.90 o
   1  24   2      365.81      269.04     26.94 o
   2  24   2      567.67      510.39     28.66 o
   3  24   2      198.12      219.52     33.35 o
   4  24   2       27.21       22.62     21.06 o
   5  24   2      862.23      742.43     57.78 o
   6  24   2       46.43       40.24     46.14 o
   7  24   2       24.11       59.50     28.43 o
  -7  25   2      286.60      238.17     37.79 o
  -6  25   2        2.64        0.13     20.15 o
  -5  25   2      900.67      863.94     45.50 o
  -4  25   2      190.31      195.90     24.84 o
  -3  25   2       16.44       16.60     15.96 o
  -2  25   2       70.62       79.83     12.64 o
  -1  25   2      207.79      251.02     27.57 o
   0  25   2        8.29       12.33      8.64 o
   1  25   2       17.63       15.29     15.03 o
   2  25   2       43.04       33.80     13.61 o
   3  25   2      461.70      432.06     38.36 o
   4  25   2      820.01      765.91     40.61 o
   5  25   2      127.90      164.33     40.13 o
   6  25   2      241.93      239.93     24.69 o
   7  25   2       62.90       59.64     60.60 o
  -7  26   2      335.84      452.45     50.97 o
  -6  26   2      819.64      795.30     43.16 o
  -5  26   2     1296.87     1449.56     62.84 o
  -4  26   2      361.90      412.85     28.59 o
  -3  26   2     2018.07     2175.24     73.82 o
  -2  26   2     2608.02     2630.05     88.14 o
  -1  26   2     1447.37     1618.67     56.33 o
   0  26   2      433.34      457.78     25.18 o
   1  26   2     6468.01     7014.68    216.20 o
   2  26   2     3467.55     3535.23    118.47 o
   3  26   2     1062.71     1148.21     51.19 o
   4  26   2       61.67       58.26     21.16 o
   5  26   2     2013.63     2188.44    103.52 o
   6  26   2     1828.48     1990.97    117.57 o
   7  26   2      847.33      796.55     81.64 o
  -6  27   2       74.30       70.48     21.25 o
  -5  27   2       10.67       -6.61     25.85 o
  -4  27   2     1553.31     1686.36     65.40 o
  -3  27   2      374.17      413.52     30.49 o
  -2  27   2        5.09        8.55     15.86 o
  -1  27   2       69.01       42.53     11.13 o
   0  27   2      269.31      266.31     21.24 o
   1  27   2       37.08       43.55     18.29 o
   2  27   2       42.60       40.82     21.97 o
   3  27   2      214.90      286.20     41.38 o
   4  27   2      483.79      533.01     36.27 o
   5  27   2       33.91       -4.40     20.98 o
   6  27   2      184.21      139.13     31.06 o
  -6  28   2      356.87      332.46     31.31 o
  -5  28   2      515.49      546.56     56.15 o
  -4  28   2        3.55        5.31     19.09 o
  -3  28   2      271.14      272.35     27.23 o
  -2  28   2      659.74      476.20     36.18 o
  -1  28   2       81.76       53.69     33.70 o
   0  28   2       47.37       33.82     19.34 o
   1  28   2       13.81       -3.61     15.68 o
   2  28   2       21.01       26.05     34.14 o
   3  28   2       85.65       88.86     20.92 o
   4  28   2      101.05       61.07     28.07 o
   5  28   2       38.89       51.68     20.00 o
  -5  29   2       49.31       44.93     24.76 o
  -4  29   2      662.34      698.46     52.76 o
  -3  29   2      139.78      130.64     21.54 o
  -2  29   2      143.56      139.55     27.52 o
  -1  29   2       40.74       25.81     34.29 o
   0  29   2     2270.29     2350.76    103.38 o
   1  29   2      390.10      354.15     47.52 o
   2  29   2      581.87      585.68     41.54 o
   3  29   2        6.36      -21.47     41.99 o
   4  29   2     1197.16     1117.79     85.08 o
   5  29   2       13.13       16.03     26.33 o
  -4  30   2       63.55       77.93     24.87 o
  -3  30   2     1068.76     1104.07    117.07 o
  -2  30   2      528.69      614.91     76.86 o
  -1  30   2      408.85      410.87     63.26 o
   0  30   2      327.74      254.24     33.67 o
   1  30   2     2203.03     2452.38    114.61 o
   2  30   2      495.97      484.28     37.88 o
   3  30   2     1497.88     1466.71     88.14 o
   4  30   2       34.32      -39.32     39.32 o
  -4  31   2       62.41       40.21     60.90 o
  -3  31   2      243.25      188.59     56.87 o
  -2  31   2      130.18      149.01     39.13 o
  -1  31   2      142.19      106.14     29.55 o
   0  31   2      115.47      130.30     42.00 o
   1  31   2       39.71        8.86     37.25 o
   2  31   2       76.77       67.57     25.65 o
   3  31   2       12.55       18.79     27.87 o
  -2  32   2      274.11      328.38     36.65 o
  -1  32   2      607.50      592.55     74.48 o
   0  32   2        5.01       36.70     57.95 o
   1  32   2      388.65      384.81     37.03 o
   2  32   2      217.33      159.72     31.22 o
 -11   1   3        2.60      -14.16     40.14 o
 -10   1   3        2.13      -19.43     23.53 o
  -9   1   3     3533.16     2217.22    200.44 o
  -8   1   3      824.30      738.15     41.99 o
  -7   1   3       62.91      103.48     10.41 o
  -6   1   3       26.53       51.96      9.49 o
  -5   1   3      945.28      915.08     30.31 o
  -4   1   3     5529.42     6114.61     98.56 o
  -3   1   3     3198.64     3323.72     54.10 o
  -2   1   3      781.94      848.03     15.27 o
  -1   1   3      850.75      608.10     13.08 o
   0   1   3     3531.18     3478.54     54.66 o
   1   1   3       40.63       45.68      3.26 o
   2   1   3      101.50      121.52      4.61 o
   3   1   3    23837.98    23178.82    532.44 o
   4   1   3     1085.69      922.44     28.63 o
   5   1   3        6.42       19.69     14.48 o
   6   1   3     2299.10     2538.38     77.78 o
   7   1   3    11615.79    12109.12    347.25 o
   8   1   3      168.15      202.20     26.75 o
   9   1   3       89.36       97.06     24.43 o
  10   1   3      214.71      158.94     43.79 o
  11   1   3      360.18      294.30     56.36 o
 -11   2   3      250.17      250.04     47.89 o
 -10   2   3        8.97      -15.37     56.76 o
  -8   2   3        4.06       37.65      8.80 o
  -7   2   3        6.48       -1.29      7.68 o
  -6   2   3       59.30       62.85      8.06 o
  -5   2   3     8648.62     9596.12    168.25 o
  -4   2   3     1613.30     1663.02     29.84 o
  -3   2   3    26500.25    27816.64    418.69 o
  -2   2   3      135.95      150.73      5.99 o
  -1   2   3     2495.23     2381.70     41.29 o
   0   2   3     5324.33     5100.06     82.91 o
   1   2   3     2119.15     2000.32     32.59 o
   2   2   3      414.46      489.17     10.91 o
   3   2   3     1131.70     1242.69     29.28 o
   4   2   3      978.36      710.72     41.04 o
   5   2   3     1165.24     1307.57     42.37 o
   6   2   3       17.88       73.80     11.60 o
   7   2   3     1711.39     2151.79    151.70 o
   8   2   3     1586.16     1745.81     74.87 o
   9   2   3       72.63       40.61     63.86 o
  10   2   3       47.80       47.94     36.66 o
  11   2   3      310.89      332.17     55.14 o
 -11   3   3       25.65       32.71     29.30 o
 -10   3   3        7.45       47.99     32.55 o
  -9   3   3     1275.69     1274.93     67.77 o
  -8   3   3      751.40      618.68     34.85 o
  -7   3   3        0.95        1.74      5.98 o
  -6   3   3       88.79       96.43     10.00 o
  -5   3   3    21765.85    23550.95    386.55 o
  -4   3   3       31.26       24.24      5.60 o
  -3   3   3      432.47      516.43     13.83 o
  -2   3   3      365.81      402.03      9.77 o
  -1   3   3    25466.34    25422.08    484.07 o
   0   3   3     1388.60     1400.17     22.49 o
   1   3   3      870.21      856.18     16.80 o
   2   3   3      218.91      222.70      7.19 o
   3   3   3      234.52      307.26      8.96 o
   4   3   3       48.39       26.11      7.62 o
   5   3   3        0.83       39.02     31.93 o
   6   3   3     1224.10      881.57     70.36 o
   7   3   3    15231.33    15969.62    425.91 o
   8   3   3      132.91      150.68     23.23 o
   9   3   3        9.99        9.06     27.97 o
  10   3   3      512.98      502.66     54.94 o
  11   3   3       25.22       44.94     65.04 o
 -11   4   3       94.54      103.47     50.85 o
 -10   4   3      939.29      994.28     62.61 o
  -9   4   3      124.55       81.00     30.15 o
  -8   4   3      106.86      117.04     14.84 o
  -7   4   3       27.86       21.55      9.23 o
  -6   4   3     2079.76     2214.53     46.44 o
  -5   4   3     3493.82     3860.56     72.25 o
  -4   4   3     1118.57     1033.93     23.08 o
  -3   4   3    15159.50    16626.12    250.97 o
  -2   4   3     4343.61     4106.79     64.63 o
  -1   4   3      175.95      188.84      7.08 o
   0   4   3     1504.99     1359.25     24.34 o
   1   4   3      570.29      775.21     16.84 o
   2   4   3     3573.40     3447.07     57.66 o
   3   4   3       21.83       47.83     10.48 o
   4   4   3     3865.83     3935.68     67.06 o
   5   4   3       39.70       24.81      7.34 o
   6   4   3     5231.10     5360.35    182.07 o
   7   4   3     1064.35     1370.66    174.31 o
   8   4   3      427.77      490.92     36.86 o
   9   4   3      457.25      473.53     46.94 o
  10   4   3       22.35       36.41     38.26 o
  11   4   3      539.02      526.81     69.18 o
 -11   5   3        3.74       74.34     45.81 o
 -10   5   3      306.10      279.69     37.76 o
  -9   5   3     1648.79     1624.95     78.14 o
  -8   5   3     2067.65     1658.27    220.70 o
  -7   5   3      183.05      150.33     10.48 o
  -6   5   3       32.15       38.31      8.32 o
  -5   5   3     2763.79     2729.49     53.64 o
  -4   5   3     8779.04     9145.35    158.05 o
  -3   5   3      509.35      561.40     13.29 o
  -2   5   3       22.07       19.78      4.28 o
  -1   5   3     8379.18     7504.92    123.76 o
   0   5   3     1620.94     1315.10     22.06 o
   1   5   3      196.84      211.35      8.46 o
   2   5   3    10927.36    11562.07    185.14 o
   3   5   3    55217.48    55947.46   1920.60 o
   4   5   3       87.47      119.16      6.12 o
   5   5   3        1.68       10.70      3.60 o
   6   5   3     3841.54     3979.22    153.38 o
   7   5   3     7918.89     8621.99    254.65 o
   8   5   3      939.77      855.04     58.11 o
   9   5   3      139.70      218.82     46.87 o
  10   5   3        7.81       47.89     57.94 o
  11   5   3     2247.83     2201.85    195.71 o
 -11   6   3       85.33      138.00     31.02 o
 -10   6   3      442.24      402.97     59.01 o
  -9   6   3     1244.49     1279.19    134.83 o
  -8   6   3      191.18      211.50     23.76 o
  -7   6   3       13.57        8.35      6.59 o
  -6   6   3      163.68      161.68      9.79 o
  -5   6   3       40.76       58.79      9.53 o
  -4   6   3      128.79      162.33      8.25 o
  -3   6   3      106.45      123.56      6.66 o
  -2   6   3      332.61      393.96     10.18 o
  -1   6   3     3773.13     3807.70     61.30 o
   0   6   3      186.63      138.19      6.59 o
   1   6   3     3905.74     4218.29     79.25 o
   2   6   3        1.49       20.66      4.09 o
   3   6   3        4.29       12.04      5.86 o
   4   6   3     1124.70     1336.55     32.91 o
   5   6   3      193.19      188.65      7.10 o
   6   6   3      162.57      149.19      6.51 o
   7   6   3     1382.10     1589.99    122.39 o
   8   6   3     5547.76     5991.60    267.34 o
   9   6   3      184.21      121.21     42.57 o
  10   6   3      112.08       41.39     53.80 o
  11   6   3      345.80      364.22    126.53 o
 -11   7   3      249.99      289.66     41.17 o
 -10   7   3      274.72      295.04     50.85 o
  -9   7   3      443.36      508.35     39.61 o
  -8   7   3     2174.88     1840.96    171.62 o
  -7   7   3      774.77      800.31     26.61 o
  -6   7   3       93.11      106.86     10.69 o
  -5   7   3       23.66       29.81      6.23 o
  -4   7   3      247.13      202.14      8.59 o
  -3   7   3      361.82      412.71     13.16 o
  -2   7   3     1250.09     1382.20     24.46 o
  -1   7   3    10886.18    11451.87    180.81 o
   0   7   3     4068.30     4401.05     76.57 o
   1   7   3      969.93      948.35     20.63 o
   2   7   3     1015.99      921.25     18.49 o
   3   7   3     1400.97     1456.10     27.15 o
   4   7   3     1339.00     1356.79     26.40 o
   5   7   3       17.79       21.41      6.03 o
   6   7   3     1947.05     2059.11     54.50 o
   7   7   3        3.80        9.94      3.25 o
   8   7   3      200.34      276.11     71.84 o
   9   7   3       97.69       67.14     25.67 o
  10   7   3      438.23      366.58     49.07 o
  11   7   3       29.00      -15.96     45.53 o
 -11   8   3      127.54      182.06     45.82 o
  -9   8   3      539.21      589.63     47.00 o
  -8   8   3      156.59      205.04     21.97 o
  -7   8   3     2091.12     2172.92     62.38 o
  -6   8   3     3906.69     3924.28     81.51 o
  -5   8   3     1630.46     1506.42     39.10 o
  -4   8   3      946.25      883.91     20.48 o
  -3   8   3    16096.68    17029.31    300.00 o
  -2   8   3    29061.92    29513.75    423.02 o
  -1   8   3      705.97      750.27     15.09 o
   0   8   3     4921.73     4696.82     81.83 o
   1   8   3     9751.63    10363.43    187.48 o
   2   8   3    20293.29    20432.41    371.70 o
   3   8   3       70.12       84.87      5.41 o
   4   8   3     6257.07     5935.91    106.56 o
   5   8   3       93.47       65.10      4.86 o
   6   8   3     1357.59     1273.79     37.24 o
   7   8   3       59.77       57.66      6.12 o
   8   8   3      554.33      572.62     59.13 o
   9   8   3       18.02      -53.80     90.46 o
  10   8   3      518.78      551.64     82.19 o
  11   8   3      427.10      350.03     62.67 o
 -11   9   3       14.14        6.50     53.80 o
 -10   9   3      196.40      228.78     44.61 o
  -9   9   3     1169.89      526.22     75.68 o
  -8   9   3     5319.50     5434.96    229.06 o
  -7   9   3       28.90       29.37     19.03 o
  -6   9   3        7.68        2.85      8.59 o
  -5   9   3     2332.16     2192.79     44.55 o
  -4   9   3        8.44       18.51      6.67 o
  -3   9   3      461.46      497.94     14.83 o
  -2   9   3      664.94      703.01     18.07 o
  -1   9   3      435.96      281.73      9.00 o
   0   9   3     2172.42     2033.87     42.10 o
   1   9   3      479.23      456.61     13.56 o
   2   9   3     6296.13     6471.58    178.48 o
   3   9   3    13759.83    14352.49    233.99 o
   4   9   3     1723.07     1728.85     37.27 o
   5   9   3       48.72       52.83      6.68 o
   6   9   3      228.91      211.48     10.60 o
   7   9   3      909.12      906.57     36.48 o
   8   9   3        2.29        4.85      8.58 o
   9   9   3      127.04       59.72     52.03 o
  10   9   3       70.78      111.16     55.58 o
 -10  10   3        0.67      -31.05     43.93 o
  -9  10   3       37.04       32.82     30.73 o
  -8  10   3       35.92       73.83     24.30 o
  -7  10   3     2631.75     2665.92     71.69 o
  -6  10   3      908.65      874.54     26.89 o
  -5  10   3     1071.76     1067.86     30.26 o
  -4  10   3        1.98       -3.39      6.13 o
  -3  10   3     5877.43     5748.13    120.30 o
  -2  10   3      125.55      194.24      9.20 o
  -1  10   3       55.77       39.69      5.86 o
   0  10   3      156.18      170.43      9.53 o
   1  10   3     8842.95     8796.48    164.58 o
   2  10   3     1444.01     1424.64     32.69 o
   3  10   3       63.31       61.31      5.57 o
   4  10   3        5.12        7.39      4.01 o
   5  10   3     4281.30     4392.48     98.56 o
   6  10   3      779.72      808.38     28.25 o
   7  10   3       37.97       20.21     12.18 o
   8  10   3      189.63      174.11     20.10 o
   9  10   3      778.38      976.76    125.35 o
  10  10   3       13.04       -4.73    120.62 o
 -11  11   3       46.95      168.26     48.07 o
 -10  11   3       73.49       96.38     62.08 o
  -9  11   3      841.93      928.66     45.51 o
  -8  11   3     3089.91     3067.07    138.99 o
  -7  11   3      604.81      613.47     30.20 o
  -6  11   3      519.21      388.03     17.34 o
  -5  11   3     1664.26     1850.25     47.10 o
  -4  11   3     1138.28      985.21     25.53 o
  -3  11   3      488.09      538.40     19.35 o
  -2  11   3     4622.29     4825.77     92.97 o
  -1  11   3      400.60      567.25     16.34 o
   0  11   3     4382.21     4550.66     93.19 o
   1  11   3       35.12       35.85      6.42 o
   2  11   3     1331.74     1345.20     31.97 o
   3  11   3     1199.55     1033.21     21.10 o
   4  11   3      779.10      749.41     22.64 o
   5  11   3     1739.47     1820.82     49.77 o
   6  11   3     3603.03     3761.81    118.91 o
   7  11   3      172.05      192.03     18.36 o
   8  11   3      239.07      280.89     27.39 o
   9  11   3      267.07      280.26     63.26 o
  10  11   3     1922.07     1997.86    189.20 o
 -11  12   3       48.66       -2.61     86.03 o
 -10  12   3       77.73      -57.94    133.03 o
  -9  12   3      444.36      471.13     52.33 o
  -8  12   3       59.03       48.48     26.02 o
  -7  12   3      835.33      907.25     35.09 o
  -6  12   3     5027.53     5077.29    129.34 o
  -5  12   3     1768.03     1751.84     43.05 o
  -4  12   3     2926.72     2756.23    117.83 o
  -3  12   3       15.55       22.38      8.92 o
  -2  12   3    12500.86    12926.33    245.72 o
  -1  12   3        8.75        5.12      4.40 o
   0  12   3    10796.94    10313.83    204.38 o
   1  12   3     2820.32     2685.65    100.04 o
   2  12   3     9635.39     9636.33    173.75 o
   3  12   3      104.46      104.30     10.41 o
   4  12   3     4625.63     4857.00    132.20 o
   5  12   3       29.59       26.04      4.94 o
   6  12   3      765.63      792.96     26.41 o
   7  12   3       87.30       62.48     13.60 o
   8  12   3      966.51      878.64     49.95 o
   9  12   3       32.73       34.29     56.17 o
  10  12   3      501.14      345.04     96.38 o
 -10  13   3      210.20      248.33     75.68 o
  -9  13   3        2.07       20.27     35.34 o
  -8  13   3      672.41      631.33     40.61 o
  -7  13   3     1134.66     1077.12     45.58 o
  -6  13   3      759.62      788.47     30.65 o
  -5  13   3     1712.95     1829.06     64.00 o
  -4  13   3      351.24      393.23     17.83 o
  -3  13   3     1483.95     1402.20     36.01 o
  -2  13   3      167.59      149.45      9.81 o
  -1  13   3        2.49       -6.34      6.34 o
   0  13   3      261.96      283.57     14.14 o
   1  13   3       76.48       79.25      6.62 o
   2  13   3       90.59       71.00     12.45 o
   3  13   3        8.36        1.43      7.26 o
   4  13   3     3003.76     3134.28     80.45 o
   5  13   3      601.53      564.14     24.98 o
   6  13   3      611.82      618.10     32.52 o
   7  13   3        0.39       26.26     14.05 o
   8  13   3       18.38       -6.72     15.16 o
   9  13   3       39.34       -2.59     37.48 o
  10  13   3       74.31      130.37     44.18 o
 -10  14   3       89.88       44.43     46.77 o
  -9  14   3       76.72       84.55    102.88 o
  -8  14   3      437.57      445.71     25.47 o
  -6  14   3     2903.56     2272.56    248.56 o
  -5  14   3      272.80      237.52     20.91 o
  -4  14   3       51.37       85.83     13.26 o
  -3  14   3    11438.42    11401.98    263.06 o
  -2  14   3      151.37       98.29      9.88 o
  -1  14   3      197.04      168.68     11.09 o
   0  14   3      598.30      510.35     22.36 o
   1  14   3     9263.71     8638.73    205.98 o
   2  14   3     2906.36     2886.53     72.80 o
   3  14   3      113.10      133.56     11.26 o
   4  14   3       17.81       27.39      9.15 o
   5  14   3     2161.51     2331.90     75.52 o
   6  14   3     1380.98     1477.12    105.95 o
   7  14   3      775.23      854.82     91.94 o
   8  14   3     1223.38     1279.15    177.67 o
  10  14   3        0.12       20.91     55.29 o
 -10  15   3      173.66      192.21     35.69 o
  -9  15   3        7.31      -13.91     20.14 o
  -8  15   3      806.98      944.44     43.98 o
  -7  15   3      842.12      882.97     45.15 o
  -6  15   3       93.62       83.97     11.69 o
  -5  15   3      327.57      295.78     15.55 o
  -4  15   3     1136.79      710.09     54.05 o
  -3  15   3        3.70        4.08      8.47 o
  -2  15   3      325.03      292.46     16.56 o
  -1  15   3     4580.22     4590.32    136.15 o
   0  15   3      145.28      123.16     10.30 o
   1  15   3       89.08       64.17      8.33 o
   2  15   3     2535.88     2334.49     64.19 o
   3  15   3       47.37       47.86      7.63 o
   4  15   3      285.33      275.53     16.20 o
   5  15   3     1362.49     1468.81     50.09 o
   6  15   3     4469.63     4201.69    173.83 o
   7  15   3      562.62      656.56     63.10 o
   8  15   3        1.98       -0.10     20.74 o
   9  15   3      661.75      309.23     65.63 o
  10  15   3      227.78      124.16    124.76 o
 -10  16   3       13.59       15.91     21.00 o
  -9  16   3        3.81       -0.63     30.18 o
  -7  16   3      111.15       97.44     16.38 o
  -6  16   3     1459.00     1527.83     70.73 o
  -5  16   3        5.39       -5.00     11.60 o
  -3  16   3       36.76       17.28     19.17 o
  -2  16   3     1180.12     1139.95     31.03 o
  -1  16   3      215.12      188.37     13.81 o
   0  16   3     2413.45     2157.71     65.83 o
   1  16   3      180.33      173.81     10.21 o
   2  16   3     1637.28     1527.67     45.26 o
   3  16   3      592.43      589.83     26.58 o
   4  16   3     3058.65     3076.00     76.85 o
   5  16   3     2004.02     1779.30     60.92 o
   6  16   3      559.51      601.80     38.94 o
   7  16   3      185.72      180.30     23.39 o
   8  16   3      430.59      394.10     61.94 o
   9  16   3        6.73      -24.72     43.75 o
 -10  17   3        0.01      -10.34     19.50 o
  -9  17   3      126.71      148.60     25.97 o
  -8  17   3     1448.43     1525.83    112.63 o
  -7  17   3     1978.52     2101.44     66.67 o
  -6  17   3     1287.31     1407.92     48.42 o
  -5  17   3     2828.70     2930.78     90.54 o
  -4  17   3      111.27      125.61     13.34 o
  -3  17   3     2537.72     2387.57    112.31 o
  -2  17   3     1186.91     1150.84     31.11 o
  -1  17   3      113.99      102.14      8.79 o
   0  17   3       31.48       12.39      7.96 o
   1  17   3      233.30      214.86     10.84 o
   2  17   3     7532.55     7574.61    162.56 o
   3  17   3       21.68       25.55     12.84 o
   4  17   3      329.91      285.00     16.09 o
   5  17   3      524.51      514.59     25.13 o
   6  17   3      539.00      611.52     69.18 o
   7  17   3     1617.14     1475.78     84.81 o
   8  17   3      147.67      162.85     21.54 o
   9  17   3       40.01       18.34     16.35 o
  -9  18   3       52.42       71.11     23.05 o
  -8  18   3       45.76      100.59     36.44 o
  -7  18   3     2909.93     3342.43    125.02 o
  -6  18   3      963.77     1042.91     42.33 o
  -5  18   3     1882.47     1795.29     53.67 o
  -4  18   3       98.67       66.62     14.66 o
  -3  18   3    17101.49    17235.89    428.19 o
  -2  18   3    11587.63    11916.75    277.24 o
  -1  18   3        1.12       -3.73      9.78 o
   0  18   3        7.23        9.65      8.05 o
   1  18   3    10062.84    10018.89    227.01 o
   2  18   3     1623.20     1560.60     78.79 o
   3  18   3       11.05        5.27     10.23 o
   4  18   3       23.52       36.81      9.90 o
   5  18   3     3747.91     3995.51    107.66 o
   6  18   3      151.13      134.35     18.65 o
   7  18   3      182.19      177.27     22.06 o
   8  18   3      952.77     1013.22     82.83 o
   9  18   3      974.46      689.73     60.35 o
  -9  19   3        0.67        7.85     30.90 o
  -8  19   3       59.12       99.05     37.56 o
  -7  19   3      653.66      651.53     34.01 o
  -6  19   3      259.37      287.53     21.25 o
  -5  19   3       73.99       73.88     27.02 o
  -4  19   3        2.69        7.88     13.03 o
  -3  19   3       32.70       26.30      9.38 o
  -2  19   3      377.70      391.51     24.55 o
  -1  19   3     1167.45     1140.60     37.26 o
   0  19   3     1105.26     1113.41     35.16 o
   1  19   3      173.81      149.63     14.62 o
   2  19   3       61.40       72.57     14.23 o
   3  19   3      503.17      566.49     37.66 o
   4  19   3      112.15      115.75     16.17 o
   5  19   3      246.36      251.95     21.30 o
   6  19   3      248.94      256.18     33.73 o
   7  19   3      470.60      449.73     35.64 o
   8  19   3      505.85      473.87     35.31 o
   9  19   3      117.75       67.24     37.49 o
  -9  20   3      175.11      194.32     37.21 o
  -8  20   3      502.68      712.45    124.76 o
  -7  20   3      120.73      129.24     17.00 o
  -6  20   3      302.96      317.92     22.17 o
  -5  20   3      225.75      249.75     31.01 o
  -4  20   3      357.60      319.40     24.81 o
  -3  20   3       64.35       61.68     12.30 o
  -2  20   3      115.11      101.49     12.82 o
  -1  20   3        7.20        1.36      9.18 o
   0  20   3     1722.81     1705.67     46.42 o
   1  20   3     4334.48     4252.70    111.13 o
   2  20   3      264.02      267.61     16.53 o
   3  20   3      682.54      738.91     33.19 o
   4  20   3      662.75      680.07     35.57 o
   5  20   3      924.09      949.30     42.76 o
   6  20   3       35.42       27.29     20.67 o
   7  20   3      590.87      548.96     43.78 o
   8  20   3      384.69      325.41     45.48 o
  -9  21   3      673.17      563.57     53.00 o
  -8  21   3      510.86      585.73     48.83 o
  -7  21   3      123.14       91.85     22.53 o
  -6  21   3      236.67      235.03     24.79 o
  -5  21   3     1179.49     1349.12     79.68 o
  -4  21   3     2000.81     2029.68     65.09 o
  -3  21   3     3082.94     3212.24     89.15 o
  -2  21   3     3267.71     3480.89     82.14 o
  -1  21   3      281.40      348.12     23.13 o
   0  21   3      194.68      235.45     15.20 o
   1  21   3      138.30      129.31     19.00 o
   2  21   3     3755.97     3904.55    108.61 o
   3  21   3     6452.87     6952.61    183.75 o
   4  21   3     1522.74     1585.01     63.49 o
   5  21   3       15.37       -3.60     33.97 o
   6  21   3     1020.75     1141.07     55.91 o
   7  21   3      943.30     1043.98     72.79 o
   8  21   3       90.56      140.19     56.93 o
  -8  22   3      121.21      148.91     30.65 o
  -7  22   3     1094.35     1206.16     55.39 o
  -6  22   3      207.78      225.21     20.64 o
  -5  22   3      469.42      469.67     41.90 o
  -4  22   3     1137.47     1160.03     45.24 o
  -3  22   3     6103.77     6443.67    174.81 o
  -2  22   3     3829.86     3870.13    108.66 o
  -1  22   3      242.54      262.59     16.44 o
   0  22   3      237.74      198.75     16.10 o
   1  22   3     1277.84     1179.95     41.90 o
   2  22   3       59.29       45.72     23.60 o
   3  22   3      207.00      213.49     19.14 o
   4  22   3       21.67       18.26     18.27 o
   5  22   3     1157.05     1294.53     54.45 o
   6  22   3      298.26      264.73     38.73 o
   7  22   3       60.46       11.29     19.69 o
   8  22   3      166.94      127.29     34.78 o
  -8  23   3      529.49      493.01     40.11 o
  -7  23   3       21.15       10.52     18.26 o
  -6  23   3      259.52      301.95     30.14 o
  -5  23   3       27.63       29.10     14.53 o
  -4  23   3     1713.05     1753.27     64.32 o
  -3  23   3        1.73       -5.85     16.85 o
  -2  23   3      878.84      926.77     39.08 o
  -1  23   3     1084.95     1092.70     57.52 o
   0  23   3     1322.33     1347.08     49.29 o
   1  23   3        0.80       -1.62     13.86 o
   2  23   3     1049.43     1005.12     72.47 o
   3  23   3      187.96      181.26     44.81 o
   4  23   3      414.52      424.83     28.03 o
   5  23   3      212.02      184.08     75.58 o
   6  23   3      211.88      227.04     27.86 o
   7  23   3       73.42       85.47     28.96 o
  -7  24   3       76.59       80.43     25.51 o
  -6  24   3       79.33      109.35     24.28 o
  -5  24   3       34.52       24.24     13.90 o
  -4  24   3      150.29      139.91     27.05 o
  -3  24   3     1873.82     2179.23     66.11 o
  -2  24   3       14.84       14.67     14.47 o
  -1  24   3      155.75      184.26     15.85 o
   0  24   3      243.91      272.89     17.16 o
   1  24   3      848.86      905.80     39.57 o
   2  24   3      519.84      533.31     32.76 o
   3  24   3      580.53      626.09     32.64 o
   4  24   3      548.19      541.62     35.44 o
   5  24   3     1062.40     1101.56     60.05 o
   6  24   3       10.53       29.83     20.94 o
   7  24   3      359.86      347.86     37.69 o
  -7  25   3      172.25      125.08     26.70 o
  -6  25   3      756.41      722.27     40.31 o
  -5  25   3       41.05       66.21     21.91 o
  -4  25   3     1206.56     1276.84     54.12 o
  -3  25   3      353.38      334.62     36.36 o
  -2  25   3      224.85      211.40     22.00 o
  -1  25   3      632.33      662.14     26.91 o
   0  25   3     1955.89     1966.90     78.03 o
   1  25   3       12.47       15.90     13.56 o
   2  25   3     2289.78     2396.09     92.38 o
   3  25   3     1279.86     1283.82     54.69 o
   4  25   3      583.88      594.39     48.40 o
   5  25   3       18.34       17.57     20.51 o
   6  25   3     1424.65     1429.77     81.92 o
   7  25   3      247.11      186.16     42.01 o
  -7  26   3      121.06       58.78     27.13 o
  -6  26   3        1.21       23.19     28.72 o
  -5  26   3        0.15       13.53     24.86 o
  -4  26   3      245.42      229.07     29.27 o
  -3  26   3       19.30       22.16     21.12 o
  -2  26   3      206.38      226.61     17.61 o
  -1  26   3       47.14       44.93     14.66 o
   0  26   3       28.42       33.08     16.98 o
   1  26   3      258.41      276.08     26.90 o
   2  26   3       12.82       47.46     18.50 o
   3  26   3        0.90       -5.12     16.52 o
   4  26   3        0.34       -4.03     33.47 o
   5  26   3       61.56       45.22     23.07 o
   6  26   3       25.91        6.37     30.35 o
  -6  27   3      400.13      319.52     36.72 o
  -5  27   3      253.84      244.87     50.33 o
  -4  27   3     1492.20     1624.77     72.73 o
  -3  27   3       32.21       28.22     15.66 o
  -2  27   3     1602.27     1720.17     61.16 o
  -1  27   3      731.04      871.47     40.95 o
   0  27   3     1216.55     1274.37     58.10 o
   1  27   3      609.67      614.04     48.99 o
   2  27   3     1844.25     2084.27    111.61 o
   3  27   3      100.47      132.98     20.18 o
   4  27   3     1280.99     1350.01     90.13 o
   5  27   3        1.33       11.59     23.31 o
   6  27   3      826.58      805.88     60.71 o
  -6  28   3      774.95      681.13    110.57 o
  -5  28   3       83.86       94.12     32.88 o
  -4  28   3      291.19      259.30     24.19 o
  -3  28   3      188.58      222.81     27.36 o
  -2  28   3      533.84      634.47     64.05 o
  -1  28   3      111.24       98.79     24.04 o
   0  28   3       41.76       69.08     18.09 o
   1  28   3     1213.63     1339.46     65.98 o
   2  28   3      175.43       91.17     31.75 o
   3  28   3      370.02      371.14     36.26 o
   4  28   3      238.94      165.38     50.31 o
   5  28   3       21.57       21.63     28.37 o
  -5  29   3       75.08       64.16     29.07 o
  -4  29   3      146.45      115.96     22.72 o
  -3  29   3       36.27      -14.94     30.38 o
  -2  29   3       23.36       28.55     27.16 o
  -1  29   3      432.46      475.94     42.51 o
   0  29   3      512.70      587.75     36.06 o
   1  29   3       86.55      105.39     17.44 o
   2  29   3      470.21      366.35     41.34 o
   3  29   3      340.37      399.86     68.89 o
   4  29   3      658.50      578.43     51.08 o
  -4  30   3       19.72       36.67     29.72 o
  -3  30   3       89.91      103.58     32.08 o
  -2  30   3      493.65      524.93     55.58 o
  -1  30   3        0.21      -14.01     27.79 o
   0  30   3        3.57       -4.62     39.59 o
   1  30   3        3.95       -3.99     28.08 o
   2  30   3       56.36      106.87     37.52 o
   3  30   3        0.36        8.51     41.72 o
   4  30   3      176.48      138.95     45.53 o
  -3  31   3      165.73      133.75     59.82 o
  -2  31   3     1471.67     1457.08    107.11 o
  -1  31   3     1022.79     1025.24    108.50 o
   0  31   3      959.49      925.53    107.02 o
   1  31   3      273.47      226.56     30.68 o
   2  31   3     1490.85     1532.35     78.52 o
   3  31   3     1528.79     1422.59    155.21 o
  -1  32   3       22.07       20.80     27.09 o
   0  32   3       10.14       35.25     38.43 o
   1  32   3      275.58      230.60     35.35 o
 -11   0   4     7487.83     6931.92    512.03 o
 -10   0   4       52.03       75.09     40.21 o
  -9   0   4      245.26      132.44     28.38 o
  -8   0   4     1961.36     2012.65    131.26 o
  -7   0   4     6294.05     6377.70    207.99 o
  -6   0   4      253.07      300.68     17.63 o
  -5   0   4      719.83      812.59     45.11 o
  -3   0   4     3795.44     3592.02     93.47 o
  -2   0   4      434.05      462.01     16.91 o
  -1   0   4      614.91      608.02     18.51 o
   0   0   4     3241.59     3902.37     81.44 o
   1   0   4    11211.84    11218.26    229.62 o
   2   0   4      403.64      377.89     16.30 o
   3   0   4     2645.31     2710.02     67.69 o
   4   0   4    14211.39    14757.31    490.99 o
   5   0   4    10651.36    11149.76    414.56 o
   6   0   4      434.34      440.61     94.01 o
   7   0   4      658.08      823.62     56.76 o
   8   0   4     4668.67     4955.34    284.99 o
   9   0   4      269.26      289.13     45.53 o
  10   0   4       94.63       46.12     52.03 o
  11   0   4      228.72      232.36     53.21 o
 -11   1   4      335.45      435.24     51.74 o
 -10   1   4      182.49      199.23     34.59 o
  -9   1   4       77.05       89.64     15.03 o
  -8   1   4      299.26      267.41     51.44 o
  -7   1   4       23.94      416.87     79.60 o
  -6   1   4       78.84       92.92      9.28 o
  -5   1   4    15649.41    16824.64    335.12 o
  -4   1   4     3389.18     4341.92    116.24 o
  -3   1   4      611.75      616.42     16.01 o
  -2   1   4      211.16      200.45      8.19 o
  -1   1   4        5.90       15.83      3.56 o
   0   1   4      959.39      951.02     16.81 o
   1   1   4      794.27      701.15     12.45 o
   2   1   4       54.52       79.69      4.21 o
   3   1   4      994.50      992.13     19.80 o
   4   1   4      356.02      470.95     33.44 o
   5   1   4     2346.19     2270.19     71.88 o
   6   1   4     4246.13     4211.24    103.60 o
   7   1   4      286.75      315.41     22.56 o
   8   1   4      304.99      348.78     62.38 o
   9   1   4      356.73      407.50     51.71 o
  10   1   4       13.53       13.42     24.24 o
  11   1   4        0.81      -53.21     53.21 o
 -11   2   4      213.72      193.35     47.47 o
 -10   2   4      130.98      142.57     28.08 o
  -9   2   4      151.29      116.48     27.20 o
  -8   2   4      417.56      448.83     26.39 o
  -7   2   4       40.61       51.35      7.67 o
  -6   2   4        0.69        2.35      7.02 o
  -5   2   4      120.28      424.71     31.56 o
  -4   2   4     8550.91     8813.50    154.29 o
  -3   2   4     2936.53     2712.70     50.21 o
  -2   2   4      781.58      858.41     22.52 o
  -1   2   4      261.35      262.61      8.28 o
   0   2   4      309.38      288.02     10.64 o
   1   2   4        2.98       26.98      4.20 o
   2   2   4        0.18        8.98      3.85 o
   3   2   4      938.11      943.92     20.44 o
   4   2   4     4148.93     4336.98     87.65 o
   5   2   4        0.47      129.69     23.70 o
   6   2   4        5.04       54.75     18.74 o
   7   2   4      666.50      669.61     37.14 o
   8   2   4      217.53      366.56     37.36 o
   9   2   4      286.76      261.78     42.51 o
  10   2   4      305.64      305.14     74.20 o
 -11   3   4       49.50       99.43     71.84 o
 -10   3   4       39.91       49.67     49.67 o
  -9   3   4       68.58       43.96     14.49 o
  -8   3   4     1139.88     1128.38     44.83 o
  -7   3   4       54.99       91.16      9.60 o
  -6   3   4       25.16       40.86      9.03 o
  -5   3   4     7504.58     8010.93    173.20 o
  -4   3   4     1564.54     1569.98     30.83 o
  -3   3   4      162.04      150.27      6.91 o
  -2   3   4      674.34      709.04     15.37 o
  -1   3   4     6714.38     6521.38    102.14 o
   0   3   4     1602.57     1681.91     26.46 o
   1   3   4     5816.09     5504.75     96.70 o
   2   3   4     8824.12     8913.07    138.41 o
   3   3   4     2538.19     2329.80     44.44 o
   4   3   4      175.72      198.53     13.19 o
   5   3   4     8837.10     9220.41    297.11 o
   6   3   4     1237.60     1433.52     58.93 o
   7   3   4       64.35      113.95     22.11 o
   8   3   4      629.85      715.99     56.22 o
   9   3   4     2260.70     2513.76    131.40 o
  10   3   4       19.05       14.09     53.21 o
 -10   4   4      359.69      356.15     43.53 o
  -9   4   4        5.98       36.01     11.44 o
  -8   4   4     1635.07     1519.98     85.04 o
  -7   4   4     3405.17     3476.61     72.22 o
  -6   4   4      219.70      228.26     11.13 o
  -5   4   4      122.12      181.96     14.70 o
  -4   4   4     1773.08     1575.50     31.20 o
  -3   4   4     8986.39     9097.45    164.01 o
  -2   4   4     3957.28     4256.43     66.39 o
  -1   4   4      199.68      185.13      7.40 o
   0   4   4     5449.06     5251.35     74.83 o
   1   4   4    12896.66    13358.65    213.78 o
   2   4   4       66.40       79.27     10.34 o
   3   4   4     1012.36      981.32     19.75 o
   4   4   4     6371.16     6354.39    131.20 o
   5   4   4     2165.95     2235.73    167.33 o
   6   4   4      463.66      569.59     34.15 o
   7   4   4     3471.09     3708.78    138.25 o
   8   4   4     1778.08     1859.40     89.93 o
   9   4   4      342.72      363.75     46.80 o
  10   4   4        1.56      -61.49     65.04 o
 -11   5   4       88.41       58.06     24.04 o
 -10   5   4      898.17      968.06     69.83 o
  -9   5   4      402.58      360.22     35.33 o
  -8   5   4      304.03      265.10     20.31 o
  -7   5   4       81.68       89.89     11.19 o
  -6   5   4        7.38        0.48      6.47 o
  -5   5   4      117.78      143.11      8.44 o
  -4   5   4       29.70       28.55      8.40 o
  -3   5   4      224.88      254.08      9.86 o
  -2   5   4    16087.57    17284.07    264.03 o
  -1   5   4      657.05      767.52     20.14 o
   0   5   4      344.53      422.28     12.46 o
   1   5   4     1365.03     1626.97     29.44 o
   2   5   4     8418.73     8669.17    146.73 o
   3   5   4       57.62       63.89      5.13 o
   4   5   4      141.69      163.43      9.61 o
   5   5   4        0.05        8.03      6.83 o
   6   5   4     3731.27     4003.60    152.59 o
   7   5   4       31.65       82.21     38.43 o
   8   5   4      343.08      419.32     44.94 o
   9   5   4       97.01       48.92     33.63 o
  10   5   4      804.67      635.01     86.32 o
 -11   6   4      225.39      256.78     34.69 o
 -10   6   4      586.35      589.49     68.59 o
  -9   6   4      320.28      295.15     22.03 o
  -8   6   4     1461.88     1372.69     71.82 o
  -7   6   4     1362.50     1132.80     40.31 o
  -6   6   4        3.80        4.90      6.34 o
  -5   6   4      144.49      153.38      8.68 o
  -4   6   4       73.91       44.20      6.51 o
  -3   6   4       15.58       23.47      5.45 o
  -2   6   4      867.98      885.75     20.54 o
  -1   6   4      857.50      868.16     19.45 o
   0   6   4    13267.36    13269.29    234.90 o
   1   6   4     2926.97     3088.64     55.11 o
   2   6   4      500.19      516.41     13.07 o
   3   6   4       36.09       27.81      3.75 o
   4   6   4     6287.14     6459.92    123.30 o
   5   6   4       29.11       31.24      3.93 o
   6   6   4       88.94       65.89     23.35 o
   7   6   4      501.75      527.31     36.96 o
   8   6   4      189.76      231.92     46.52 o
   9   6   4      116.06      159.19     30.10 o
  10   6   4      937.77      779.87    138.95 o
 -11   7   4       76.12      146.30     42.44 o
 -10   7   4       10.64       35.00     58.00 o
  -9   7   4      483.59      516.74     31.33 o
  -8   7   4     2262.64     2347.04    102.41 o
  -7   7   4      147.01      154.84     13.97 o
  -6   7   4      217.58      210.94     13.32 o
  -5   7   4       21.98       17.80      5.24 o
  -4   7   4     1895.39     1866.20     36.07 o
  -3   7   4     2687.15     2715.79     49.93 o
  -2   7   4     3977.40     4249.05     72.72 o
  -1   7   4     4851.53     4942.69     88.61 o
   0   7   4     1711.24     1631.35     29.78 o
   1   7   4     8609.70     9200.44    149.87 o
   2   7   4       22.56       25.88      4.63 o
   3   7   4        5.97       19.43      4.16 o
   4   7   4      228.50      237.65      9.14 o
   5   7   4     4244.21     4241.52     95.59 o
   6   7   4     1060.83     1051.65     44.86 o
   7   7   4       93.79       91.86     23.69 o
   8   7   4       88.15      101.23     71.25 o
   9   7   4     1751.72     1884.34    144.86 o
  10   7   4       37.05       59.13     63.26 o
 -11   8   4        0.35        9.40     40.75 o
 -10   8   4      215.71      189.69     28.83 o
  -9   8   4        4.26       66.81     40.80 o
  -8   8   4      899.17      850.09     39.87 o
  -7   8   4     1486.00     1301.28     67.75 o
  -6   8   4      211.37      188.61     14.07 o
  -5   8   4        7.17        4.83      7.84 o
  -4   8   4     2571.02     2540.36     52.06 o
  -3   8   4     5510.75     5506.56    102.11 o
  -2   8   4     6102.61     6526.05    131.37 o
  -1   8   4     2014.45     2241.52     43.27 o
   0   8   4     7858.48     8000.25    117.90 o
   1   8   4     2573.12     2819.70     47.29 o
   2   8   4       39.64       43.66      4.59 o
   3   8   4       44.35       48.20      5.57 o
   4   8   4     1347.87     1311.60     30.45 o
   5   8   4      361.06      300.38     13.59 o
   6   8   4        1.50        2.78      4.90 o
   7   8   4        0.17       -6.06     17.28 o
   8   8   4     2012.21     1990.41    191.27 o
   9   8   4      903.21      750.31     70.95 o
  10   8   4        1.45       31.93     54.99 o
 -11   9   4       16.52      -33.52    134.51 o
 -10   9   4      234.83      307.38     41.99 o
  -9   9   4     1522.30     1606.74    117.36 o
  -8   9   4     1833.91     1748.00     63.11 o
  -7   9   4      396.02      407.83     27.14 o
  -6   9   4     2088.18     2125.78     70.56 o
  -5   9   4     1792.99     1863.70     44.23 o
  -4   9   4      356.41      336.59     13.04 o
  -3   9   4       79.43       64.85      7.48 o
  -2   9   4    27090.11    28257.67    538.18 o
  -1   9   4     3722.55     3890.17     74.90 o
   0   9   4      148.00      162.83      8.81 o
   1   9   4     2627.97     2573.71     44.68 o
   2   9   4     4974.06     4238.66    123.25 o
   3   9   4      429.97      399.74     12.44 o
   4   9   4       95.47       99.51      7.17 o
   5   9   4       17.30       18.70      6.51 o
   6   9   4      469.92      408.11     30.32 o
   7   9   4      834.19      851.61     35.58 o
   8   9   4       25.49       35.48     44.34 o
   9   9   4       32.69       82.78     60.31 o
  10   9   4     1695.05     1673.85    167.33 o
 -11  10   4      754.46      716.93    147.52 o
 -10  10   4     1408.04     1457.61     98.44 o
  -9  10   4      392.38      457.09     45.82 o
  -8  10   4     1631.67     1626.31     72.11 o
  -7  10   4     3181.85     2531.58    216.89 o
  -6  10   4        4.04       -4.18     10.19 o
  -5  10   4      715.79      758.34     24.90 o
  -4  10   4     1328.52     1420.30     35.96 o
  -3  10   4      927.80     1058.48     25.02 o
  -2  10   4     6059.75     6532.46    122.52 o
  -1  10   4     1256.07     1366.75     26.19 o
   0  10   4     4109.51     4047.75     83.13 o
   1  10   4     1796.13     1821.15     44.14 o
   2  10   4      403.54      353.84     10.52 o
   3  10   4       49.50       51.29      8.87 o
   4  10   4     6601.62     7127.88    157.07 o
   5  10   4       45.98       53.38      7.23 o
   6  10   4      206.24      213.83     23.13 o
   7  10   4      267.55      290.19     19.17 o
   8  10   4     4245.55     4809.30    289.72 o
   9  10   4      458.17      387.87     63.26 o
  10  10   4      501.95      525.63     75.09 o
 -10  11   4       47.66       35.26     32.72 o
  -7  11   4       55.72       56.56     12.51 o
  -6  11   4        1.03       -0.32      9.38 o
  -5  11   4      760.34      851.88     37.83 o
  -4  11   4     2018.92     2024.65     54.68 o
  -3  11   4     2267.22     2298.83     58.39 o
  -2  11   4     9018.96     9342.54    169.21 o
  -1  11   4      793.43      941.48     21.80 o
   0  11   4      351.44      356.00     12.49 o
   1  11   4     2084.23     2050.49     42.53 o
   2  11   4        2.28        8.31      6.85 o
   3  11   4      249.88      254.91     11.51 o
   4  11   4        4.47        6.26      5.05 o
   5  11   4        2.96        6.84      5.23 o
   6  11   4      583.78      616.37     56.75 o
   7  11   4        8.86       49.07     33.70 o
   8  11   4       82.78       52.62     57.35 o
   9  11   4       25.87      105.84     55.58 o
  10  11   4        3.85      -42.57     42.57 o
 -10  12   4      332.52      313.22     45.35 o
  -9  12   4       12.33       12.01     19.53 o
  -8  12   4       77.83       85.85     25.49 o
  -7  12   4      204.23      237.34     19.28 o
  -6  12   4     1961.07     2122.19     89.27 o
  -5  12   4      375.89      350.44     17.48 o
  -4  12   4       20.38       32.92      9.28 o
  -3  12   4     2648.33     2783.49     75.42 o
  -2  12   4       64.16       92.26     12.72 o
  -1  12   4     3905.78     4011.06     76.72 o
   0  12   4     1438.53     1429.87     36.92 o
   1  12   4      524.50      503.46     33.52 o
   2  12   4       16.71       25.38      6.98 o
   3  12   4     3278.14     3170.98     76.91 o
   4  12   4       15.43       30.84      6.80 o
   5  12   4       11.37        8.44      4.92 o
   6  12   4       40.41       43.22     16.00 o
   7  12   4     1527.58     1611.48     91.63 o
   8  12   4       62.46       91.05    115.30 o
   9  12   4       14.37       14.19     60.31 o
  10  12   4      221.92      261.66     56.20 o
 -10  13   4     1109.04     1190.60    122.39 o
  -9  13   4      740.89      807.28     65.97 o
  -8  13   4      429.61      451.00     32.17 o
  -7  13   4     1255.50     1334.36     66.19 o
  -6  13   4     7688.00     8125.73    272.12 o
  -5  13   4      498.35      536.94     24.89 o
  -4  13   4      121.76       96.54     18.02 o
  -3  13   4      165.54      141.04     16.56 o
  -2  13   4    13052.94    12737.52    279.45 o
  -1  13   4    14379.64    14669.25    316.05 o
   0  13   4     1060.47     1030.50     27.98 o
   1  13   4     5106.64     4666.06    104.19 o
   3  13   4     4405.86     4247.36     94.50 o
   4  13   4      218.28      192.57     16.36 o
   5  13   4      450.45      532.58     23.02 o
   6  13   4     2938.53     3153.68    128.43 o
   7  13   4      953.78      999.14     81.89 o
   8  13   4      756.18      690.59     69.18 o
   9  13   4      691.19      629.10     80.41 o
  10  13   4      975.36      977.35    190.39 o
 -10  14   4      180.73       94.01    115.30 o
  -9  14   4      170.54      176.06     29.65 o
  -8  14   4      683.72      684.37     35.03 o
  -7  14   4      204.69      180.29     27.34 o
  -6  14   4       68.31       78.62     20.42 o
  -5  14   4     1057.93     1186.12     88.37 o
  -4  14   4      648.09      719.83     29.85 o
  -3  14   4      746.71      666.64     30.30 o
  -2  14   4       18.18       37.31     11.95 o
  -1  14   4        7.92       25.38      8.67 o
   0  14   4     2686.92     2569.26     64.72 o
   1  14   4     1497.60     1454.07     36.91 o
   2  14   4        5.76        7.10      5.85 o
   3  14   4      324.94      263.10     15.49 o
   4  14   4     5836.07     5822.14    132.98 o
   5  14   4       46.45       32.34     15.46 o
   6  14   4      340.05      347.07     38.43 o
   7  14   4      481.38      488.80     67.99 o
   8  14   4     2000.79     2209.61    197.18 o
   9  14   4      386.87      313.37    108.20 o
 -10  15   4      753.33      636.79     85.73 o
  -9  15   4      442.26      470.50     38.64 o
  -8  15   4       78.13       92.23     22.79 o
  -7  15   4      202.61      191.75     25.27 o
  -6  15   4      158.28      130.76     16.92 o
  -5  15   4     4137.85     4123.30    139.18 o
  -4  15   4       13.11      -11.32     16.88 o
  -3  15   4      441.37      455.20     31.73 o
  -2  15   4      622.33      347.53     33.97 o
  -1  15   4       40.84       42.02      7.61 o
   0  15   4     1009.09      953.10     27.66 o
   1  15   4      868.03      790.52     24.99 o
   2  15   4      557.77      598.38     28.50 o
   3  15   4        0.81       -6.85      7.20 o
   4  15   4      126.82      111.56     16.42 o
   5  15   4      569.78      539.72     54.89 o
   6  15   4     1159.16     1427.96    210.19 o
   7  15   4      218.28      187.37     23.39 o
   8  15   4       37.17        5.24     16.05 o
   9  15   4       14.75       -9.74     30.89 o
 -10  16   4      333.78      473.15     61.50 o
  -9  16   4       19.82       22.78     32.68 o
  -8  16   4       31.96       22.41     17.60 o
  -7  16   4     2688.87     2905.27     92.66 o
  -6  16   4     2065.96     2319.47     84.84 o
  -5  16   4      655.45      790.82     45.01 o
  -4  16   4      302.51      219.36     30.15 o
  -3  16   4     2547.15     2415.16    218.55 o
  -2  16   4       94.04       67.81     14.71 o
  -1  16   4      104.83      121.79     13.07 o
   0  16   4     1967.00     1913.15     79.82 o
   1  16   4     1194.89     1266.50     44.29 o
   2  16   4        2.01       -0.04      4.50 o
   3  16   4     1322.82     1474.71     38.68 o
   4  16   4      210.79      212.56     14.93 o
   5  16   4      314.30      269.92     29.06 o
   6  16   4      163.36      179.46     34.29 o
   7  16   4     5302.06     5303.27    247.74 o
   8  16   4      227.70      138.92     26.47 o
   9  16   4        1.56       26.65     37.04 o
  -9  17   4      145.02      161.00     32.45 o
  -8  17   4       66.86       46.33     30.63 o
  -7  17   4      554.64      608.05     32.58 o
  -6  17   4     2222.13     2325.41     78.68 o
  -5  17   4     1765.17     1831.39     67.26 o
  -4  17   4     2124.96     2034.85     81.67 o
  -3  17   4     3805.67     3672.21    110.65 o
  -2  17   4     5176.31     5088.88    195.03 o
  -1  17   4     2984.34     2906.53    252.17 o
   0  17   4        3.48       -0.37      8.12 o
   1  17   4     1079.09      950.79     30.45 o
   2  17   4     2989.05     2872.07     76.72 o
   3  17   4     3892.96     3896.99    115.47 o
   4  17   4       69.34       53.63     12.34 o
   5  17   4      790.19      829.37     51.38 o
   6  17   4      331.53      513.00     29.13 o
   7  17   4      371.45      389.79     38.71 o
   8  17   4        0.99       -8.89     18.20 o
   9  17   4      533.31      626.84    123.91 o
  -9  18   4      446.91      469.81     54.29 o
  -8  18   4       60.34       27.63     23.01 o
  -7  18   4       85.47       62.65     27.31 o
  -6  18   4       59.91       61.28     16.05 o
  -5  18   4       16.84       36.66     37.84 o
  -4  18   4      102.68      153.26     19.62 o
  -3  18   4       68.85       65.75     16.17 o
  -2  18   4      751.04      759.97     33.09 o
  -1  18   4     3100.54     2796.77    302.43 o
   0  18   4     1331.19     1368.37     50.38 o
   1  18   4     9255.81     8964.32    215.36 o
   2  18   4      217.64      234.38     20.06 o
   3  18   4      174.15      148.91     14.58 o
   4  18   4       45.40       46.90     12.70 o
   5  18   4      174.15      170.20     20.62 o
   6  18   4       24.12       29.42     17.94 o
   7  18   4      506.73      599.14     44.36 o
   8  18   4       18.35       21.59     33.10 o
   9  18   4      122.72      109.38     48.48 o
  -9  19   4      664.45      644.13     58.51 o
  -8  19   4       27.02       24.44     21.64 o
  -7  19   4      771.49      841.00     34.94 o
  -6  19   4     1679.06     1854.95     56.90 o
  -5  19   4     3690.30     4175.49    220.54 o
  -4  19   4       21.99        4.75     13.29 o
  -3  19   4       45.53       30.57     12.78 o
  -2  19   4     3271.40     3332.55     83.68 o
  -1  19   4      321.19      233.50     24.22 o
   0  19   4      148.15      130.98     11.31 o
   1  19   4      423.69      367.25     18.38 o
   2  19   4       20.28       27.13     20.01 o
   3  19   4       54.25       59.54     13.60 o
   4  19   4      734.84      778.66     42.25 o
   5  19   4      225.58      218.85     30.82 o
   6  19   4     1112.90     1328.74     63.53 o
   7  19   4      592.66      485.57     52.57 o
   8  19   4      186.11      152.18     28.76 o
  -9  20   4        0.05        5.64     38.56 o
  -8  20   4      117.09      158.15     35.51 o
  -7  20   4     1610.72     1828.23     70.23 o
  -6  20   4      349.26      318.87     28.27 o
  -5  20   4       25.46      -21.89     28.97 o
  -4  20   4     1245.65     1330.90     47.12 o
  -3  20   4      939.52      940.56     35.96 o
  -2  20   4      223.97      227.00     23.20 o
  -1  20   4       14.97       11.34     10.09 o
   0  20   4     2338.36     2336.55     68.72 o
   1  20   4      975.19      947.43     56.34 o
   2  20   4        9.02       12.60     10.81 o
   3  20   4     3944.32     4276.44    141.76 o
   4  20   4      407.85      492.67     31.79 o
   5  20   4      261.80      205.34     25.67 o
   6  20   4      415.73      470.91     35.74 o
   7  20   4      934.93      891.01     61.88 o
   8  20   4       46.71      -17.05     30.46 o
  -8  21   4      129.69       67.93     32.38 o
  -7  21   4      151.98      143.40     24.60 o
  -6  21   4       27.59       18.55     18.05 o
  -5  21   4     1634.64     1801.61    102.79 o
  -4  21   4      987.04      996.74     42.29 o
  -3  21   4     1600.78     1528.70     58.45 o
  -2  21   4     1635.63     1730.34     57.52 o
  -1  21   4      998.91      979.55     45.08 o
   0  21   4        7.74       -3.30      9.53 o
   1  21   4       88.47      110.96     16.51 o
   2  21   4      368.84      413.86     27.77 o
   3  21   4      443.51      466.90     29.00 o
   4  21   4      351.24      296.59     24.42 o
   5  21   4      431.47      530.13     37.40 o
   6  21   4        2.40      -18.15     18.37 o
   7  21   4      135.06      125.10     31.42 o
   8  21   4      194.45      186.54     32.58 o
  -8  22   4       24.88       11.00     34.16 o
  -7  22   4       10.14        0.51     22.95 o
  -6  22   4      774.58      736.47     35.13 o
  -5  22   4      818.22      925.69     50.67 o
  -4  22   4      556.62      609.53     30.08 o
  -3  22   4     2354.43     2452.90     77.72 o
  -2  22   4      289.53      283.84     21.53 o
  -1  22   4     3164.77     3093.09     94.01 o
   0  22   4      809.16      754.72     33.18 o
   1  22   4     1914.44     1960.03     66.83 o
   2  22   4      257.65      242.04     36.60 o
   3  22   4     3352.25     3601.62    116.48 o
   4  22   4     1037.64      885.57     76.12 o
   5  22   4      482.94      522.38     35.11 o
   6  22   4       78.16       41.12     30.97 o
   7  22   4      965.55      998.86     61.22 o
  -8  23   4      158.02       74.66     49.93 o
  -7  23   4      366.00      391.99     34.06 o
  -6  23   4      952.32      971.24     44.70 o
  -5  23   4      774.35      895.15     53.85 o
  -4  23   4       60.47       67.34     16.03 o
  -3  23   4        1.35       -9.77     18.41 o
  -2  23   4     1439.45     1513.75     51.20 o
  -1  23   4     2131.38     2201.92     70.39 o
   0  23   4       65.57       68.60     11.95 o
   1  23   4        9.11       26.34     14.74 o
   2  23   4     4718.39     5122.26    174.08 o
   3  23   4     1846.70     1853.45     70.28 o
   4  23   4     1064.73     1080.65     73.65 o
   5  23   4      330.35      360.08     29.80 o
   6  23   4     1529.95     1489.54     91.94 o
   7  23   4       14.82       16.58     23.14 o
  -7  24   4      485.32      437.88     30.19 o
  -6  24   4       67.77       57.49     17.45 o
  -5  24   4       95.09      110.37     24.07 o
  -4  24   4       26.02       42.82     17.88 o
  -3  24   4       19.25       17.72     18.48 o
  -2  24   4       21.64       -5.70     28.85 o
  -1  24   4      239.91      242.43     20.31 o
   0  24   4       23.69       22.20     37.50 o
   1  24   4       56.79       46.00     17.11 o
   2  24   4        0.76       18.45     14.32 o
   3  24   4      462.33      445.14     41.17 o
   4  24   4       66.57       45.38     34.11 o
   5  24   4       72.06       71.00     24.78 o
   6  24   4      205.38      138.57     48.57 o
   7  24   4      691.95      612.32     57.66 o
  -7  25   4       97.27       37.72     25.40 o
  -6  25   4        8.44        9.70     22.29 o
  -5  25   4       22.07       19.88     19.56 o
  -4  25   4       84.88      114.30     19.22 o
  -3  25   4      263.13      186.70     26.90 o
  -2  25   4       61.38       79.80     18.78 o
  -1  25   4       49.66       25.67     16.30 o
   0  25   4      426.94      449.85     28.44 o
   1  25   4      252.71      282.76     29.25 o
   2  25   4     1200.64     1181.40     53.65 o
   3  25   4       31.64       47.93     29.95 o
   4  25   4       78.35       97.54     26.82 o
   5  25   4        3.03      -22.91     22.91 o
   6  25   4       42.12       51.06     21.63 o
  -6  26   4      936.70      886.87     49.48 o
  -5  26   4      993.50      933.62     53.10 o
  -4  26   4      670.38      543.51     37.19 o
  -3  26   4     1334.25     1474.76     68.50 o
  -2  26   4      407.86      406.55     29.60 o
  -1  26   4     1430.97     1471.43     73.29 o
   0  26   4     3345.00     3610.33    121.60 o
   1  26   4      781.17      877.92     60.46 o
   2  26   4      287.13      313.60     43.40 o
   3  26   4     2081.20     2232.89    111.30 o
   4  26   4      803.13      741.32     47.75 o
   5  26   4      987.21     1037.57     78.72 o
   6  26   4      102.03       77.57     41.78 o
  -6  27   4      510.08      429.40     40.43 o
  -5  27   4       45.16       64.20     23.89 o
  -4  27   4        1.66      -13.75     21.84 o
  -3  27   4       10.82       -5.40     17.49 o
  -2  27   4     1147.60     1140.53     95.60 o
  -1  27   4      951.65     1052.40     46.42 o
   0  27   4       56.90       57.29     19.22 o
   1  27   4       17.08       -5.02     18.33 o
   2  27   4     1680.59     1842.90     79.66 o
   3  27   4      276.39      288.96     30.27 o
   4  27   4      390.51      284.27     40.88 o
   5  27   4      369.71      405.97     46.72 o
  -5  28   4       16.53       26.54     28.75 o
  -4  28   4      536.86      416.74     34.58 o
  -3  28   4      316.18      327.89     30.77 o
  -2  28   4      244.55      244.53     29.73 o
  -1  28   4      109.02       95.92     19.89 o
   0  28   4      166.63      147.03     24.38 o
   1  28   4      190.63      202.26     28.86 o
   2  28   4       69.43       55.55     16.61 o
   3  28   4       47.69       57.76     24.85 o
   4  28   4      602.43      701.70     60.70 o
  -4  29   4      101.13       66.47     25.52 o
  -3  29   4       74.46       94.99     55.10 o
  -2  29   4     1409.41     1585.33     90.28 o
  -1  29   4      157.03      148.74     26.84 o
   0  29   4      144.12       87.15     18.94 o
   1  29   4       12.44       17.35     18.95 o
   2  29   4     1154.26     1168.91     96.85 o
   3  29   4        3.05      -16.77     31.93 o
   4  29   4       16.21       18.15     24.05 o
  -3  30   4      554.45      555.06     50.98 o
  -2  30   4      390.17      341.98     48.23 o
  -1  30   4      695.90      654.04     70.95 o
   0  30   4      423.50      361.24     30.55 o
   1  30   4      789.33      687.33     54.66 o
   2  30   4      282.25      275.11     35.81 o
   3  30   4     1587.01     1581.66    105.31 o
  -2  31   4       18.23       37.40     24.62 o
  -1  31   4        1.12       13.34     29.73 o
   0  31   4      132.49      101.35     65.33 o
   1  31   4       12.52       23.73     20.71 o
 -11   1   5      472.60      349.43     83.96 o
 -10   1   5      995.66      960.20     93.42 o
  -9   1   5      219.25      170.87     31.34 o
  -8   1   5      348.53      302.13     43.75 o
  -7   1   5      904.96      921.41     38.57 o
  -6   1   5    11323.88    12745.73    489.94 o
  -5   1   5      373.04      421.74     23.35 o
  -4   1   5        1.47       -7.57      7.57 o
  -3   1   5     2279.73     2039.86     47.56 o
  -2   1   5     5725.76     5704.37     95.38 o
  -1   1   5       80.58       61.47      5.23 o
   0   1   5      185.99      195.35      7.62 o
   1   1   5     2475.61     2231.59     35.35 o
   2   1   5     2801.01     2735.17     45.34 o
   3   1   5      203.84      220.93      7.32 o
   4   1   5     3215.68     3363.29     67.44 o
   5   1   5     8428.66     8874.64    217.41 o
   6   1   5      104.85      208.14     32.60 o
   7   1   5       62.69       58.86     24.88 o
   8   1   5      722.72      747.76     57.02 o
   9   1   5      796.46      779.86     63.33 o
  10   1   5       59.65       59.06     55.37 o
 -10   2   5        9.03      143.68     64.45 o
  -9   2   5      303.37      319.47     25.20 o
  -8   2   5       48.63       33.50     32.22 o
  -7   2   5     4170.03     4611.75    148.38 o
  -6   2   5      706.23      760.72     51.29 o
  -5   2   5      141.97      182.57     28.74 o
  -4   2   5       52.30       29.65      6.37 o
  -3   2   5     2020.28     2047.77     57.46 o
  -2   2   5     1965.02     2030.01     38.35 o
  -1   2   5     1766.79     1813.73     31.07 o
   0   2   5      864.28      958.04     20.13 o
   1   2   5      300.64      311.25      9.59 o
   2   2   5     3092.44     3153.23     55.51 o
   3   2   5      117.38       94.66      5.75 o
   4   2   5      644.70      722.72     25.08 o
   5   2   5      107.92      446.99     76.27 o
   6   2   5     3980.75     3954.55    269.06 o
   7   2   5      409.72      370.24     32.50 o
   8   2   5        1.03       16.35     20.45 o
   9   2   5      425.99      461.69     47.01 o
  10   2   5     1121.54     1282.44    116.48 o
 -11   3   5      172.08      151.36     49.07 o
 -10   3   5      552.13      677.58     90.46 o
  -9   3   5      313.62      327.60     27.50 o
  -8   3   5      152.23      153.13     17.36 o
  -7   3   5     4436.14     4395.80    416.18 o
  -6   3   5     1586.47     1785.42     70.98 o
  -5   3   5      161.46      173.48     13.99 o
  -4   3   5       75.00       83.98     10.40 o
  -3   3   5     6015.04     6264.65    109.55 o
  -2   3   5     3888.31     3794.05     68.24 o
  -1   3   5      163.00      177.62      7.19 o
   0   3   5       12.39       46.56      9.39 o
   1   3   5       80.77      150.06      6.71 o
   2   3   5       83.11      119.52      6.47 o
   3   3   5       19.29       34.63      5.96 o
   4   3   5      372.49      352.29     13.76 o
   5   3   5    10297.80    10640.44    303.28 o
   7   3   5        8.50       -3.05     19.56 o
   8   3   5      939.40      978.88     60.43 o
   9   3   5       10.63       14.10     33.00 o
  10   3   5       12.83        4.14     68.59 o
 -11   4   5      176.78      200.68     50.35 o
 -10   4   5       19.40       94.87     48.06 o
  -9   4   5        8.23       -2.37     31.34 o
  -8   4   5     1262.28     1236.08     54.41 o
  -7   4   5      302.99      395.34     46.42 o
  -6   4   5     1156.51     1238.09     39.62 o
  -5   4   5     2300.72     2337.53     89.25 o
  -4   4   5      308.59      263.68     14.86 o
  -3   4   5      553.09      504.77     15.66 o
  -2   4   5      766.66      846.19     19.80 o
  -1   4   5     4328.25     4434.27     71.09 o
   0   4   5    12645.41    12981.36    202.22 o
   1   4   5       23.65       28.81      4.77 o
   2   4   5     3231.28     3381.23     59.74 o
   3   4   5     7520.03     7389.29    124.98 o
   4   4   5     1784.91     1757.42     49.81 o
   5   4   5       28.97       93.90     54.10 o
   6   4   5        5.38       51.19     16.76 o
   7   4   5        6.55       -0.33     18.57 o
   8   4   5       54.24       17.59     36.48 o
   9   4   5      303.67      358.74     42.57 o
  10   4   5      715.63      481.88    117.07 o
 -11   5   5      224.24      216.57     56.04 o
 -10   5   5     2318.06     2495.09    165.33 o
  -9   5   5       52.39       79.28     26.31 o
  -8   5   5       10.20        6.09     20.47 o
  -7   5   5     7753.47     6470.88    521.43 o
  -6   5   5    10983.22    10556.63    525.66 o
  -5   5   5      375.62      398.17     15.57 o
  -4   5   5        8.37        9.78      6.37 o
  -3   5   5     3718.37     3300.04     63.87 o
  -2   5   5     6209.06     6074.90    111.36 o
  -1   5   5      448.83      463.56     22.14 o
   0   5   5     2423.92     2521.01     43.26 o
   1   5   5     1617.53     1434.97     27.48 o
   2   5   5     3328.24     3147.54     57.53 o
   3   5   5       60.26       54.40      6.40 o
   4   5   5     1936.34     1913.40     59.59 o
   5   5   5    12547.07    12903.60    627.69 o
   6   5   5     1435.44     1609.63     61.35 o
   7   5   5        7.37        2.37     22.76 o
   8   5   5      682.42      734.71     60.36 o
   9   5   5     5558.38     6057.45    403.83 o
  10   5   5       25.47       52.62     50.26 o
 -11   6   5      227.13      209.39     46.00 o
 -10   6   5      123.28      146.58    141.31 o
  -9   6   5      112.52      177.61     21.05 o
  -8   6   5      261.10      241.41     33.66 o
  -7   6   5     1276.47     1384.10     47.09 o
  -6   6   5       53.79       95.52     16.13 o
  -5   6   5      908.66      903.70     44.77 o
  -4   6   5      805.33      962.08     28.78 o
  -3   6   5     4265.17     4200.92     80.85 o
  -2   6   5      947.39      953.68     24.47 o
  -1   6   5     3998.80     4361.56     75.87 o
   0   6   5     9801.43    10462.15    179.72 o
   1   6   5      162.82      165.26      8.63 o
   2   6   5      514.17      388.22     19.55 o
   3   6   5      701.42      691.87     16.76 o
   4   6   5       37.82        1.85     11.95 o
   5   6   5       78.61       98.74     11.65 o
   6   6   5     5961.73     6530.37    231.41 o
   7   6   5      133.57      124.09     18.57 o
   8   6   5      671.43      735.41    109.38 o
   9   6   5       60.50      172.65     60.31 o
  10   6   5      157.83      120.62     63.86 o
 -11   7   5       97.52      122.67     43.89 o
 -10   7   5      130.84      143.08     98.15 o
  -9   7   5      393.07      480.57     33.13 o
  -8   7   5      586.73      589.93     35.07 o
  -7   7   5        0.65       -3.03      8.79 o
  -6   7   5      797.36      647.54     39.77 o
  -5   7   5      299.73      295.10     15.41 o
  -4   7   5      200.09      215.12     12.57 o
  -3   7   5      653.52      703.38     47.91 o
  -2   7   5      116.64      143.54      8.97 o
  -1   7   5     2487.10     2749.98     55.21 o
   0   7   5     1324.61     1262.61     28.31 o
   1   7   5       20.02       40.57      5.45 o
   2   7   5      410.00      458.39     13.13 o
   3   7   5     1377.11     1388.26     29.51 o
   4   7   5      221.86      232.17     14.37 o
   5   7   5      265.51      214.12     13.40 o
   6   7   5      691.23      723.91     45.44 o
   7   7   5       22.40       25.55     14.11 o
   8   7   5      995.48     1030.45    165.26 o
   9   7   5      242.41      260.15     50.26 o
  10   7   5       65.23       65.04     75.68 o
 -11   8   5     1755.56     1883.80     97.20 o
 -10   8   5        4.62       26.62     70.19 o
  -8   8   5       64.81      102.24     34.29 o
  -7   8   5     1577.18     1420.12     69.60 o
  -6   8   5      866.75      774.58     31.99 o
  -5   8   5     1341.42     1392.34     46.78 o
  -4   8   5     5526.12     5628.55    212.76 o
  -3   8   5      186.48      151.95     12.44 o
  -2   8   5     2464.64     2257.19     65.65 o
  -1   8   5    28494.82    31479.13    682.12 o
   0   8   5     3017.01     3089.15     60.20 o
   1   8   5     2647.34     2637.31     51.37 o
   2   8   5     1803.24     1629.05     36.47 o
   3   8   5     5513.64     5353.44    122.22 o
   4   8   5     1859.04     1760.33     42.16 o
   5   8   5        2.73       -1.08      5.27 o
   6   8   5      119.89      142.22      8.11 o
   7   8   5      140.03      152.54     30.17 o
   8   8   5     1156.98     1071.95    104.65 o
   9   8   5      309.42      329.92     69.77 o
  10   8   5      715.23      898.12    121.21 o
 -10   9   5     1460.82     1507.38    120.62 o
  -9   9   5       90.14       91.65     45.53 o
  -8   9   5       12.20       17.24     19.32 o
  -7   9   5      955.48     1014.47     48.21 o
  -6   9   5     2866.51     2951.17     94.91 o
  -5   9   5      137.07      129.73     13.69 o
  -4   9   5       90.73      118.68     19.12 o
  -3   9   5      228.60      182.77     15.79 o
  -2   9   5     1875.98     1697.21     44.68 o
  -1   9   5      215.72      320.59     23.29 o
   0   9   5      406.37      412.27     20.67 o
   1   9   5     4737.61     4974.34    134.62 o
   2   9   5      688.95      763.18     23.52 o
   3   9   5      170.07      184.78     12.35 o
   4   9   5       29.60       32.85      6.32 o
   5   9   5      126.76      169.34     13.50 o
   6   9   5      103.19      131.31     10.25 o
   7   9   5      292.60      200.39     36.66 o
   8   9   5      730.69      658.07     75.09 o
   9   9   5     1921.51     2259.20    191.57 o
  10   9   5       17.36       30.15     60.31 o
 -10  10   5        9.01       23.49     24.14 o
  -9  10   5      637.40      654.84     47.96 o
  -8  10   5      474.94      471.74     30.47 o
  -7  10   5       59.71       59.96     11.06 o
  -6  10   5       80.87       86.39     11.54 o
  -5  10   5     4142.58     3971.90    114.81 o
  -4  10   5      385.61      390.07     20.14 o
  -3  10   5      250.35      296.07     43.93 o
  -2  10   5     1763.90     1869.09     50.39 o
  -1  10   5     3465.37     3527.27     84.24 o
   0  10   5     2418.91     2181.60     51.04 o
   1  10   5       11.98       21.14      7.89 o
   2  10   5        0.15        1.42      6.17 o
   3  10   5     4327.62     4686.50    116.23 o
   4  10   5      742.61      778.41     23.77 o
   5  10   5        4.35        5.14      5.95 o
   6  10   5      189.24      179.51     17.85 o
   7  10   5      570.05      585.35     72.72 o
   8  10   5      785.86     1018.15     92.24 o
   9  10   5       98.68       57.35     52.03 o
 -10  11   5     1344.04     1329.23    103.36 o
  -9  11   5      356.15      387.87     48.78 o
  -8  11   5      812.57      867.59     47.82 o
  -7  11   5       91.37       61.30     17.10 o
  -6  11   5      236.61      197.89     13.21 o
  -5  11   5      275.20      308.76     28.42 o
  -4  11   5        0.87        9.15     13.04 o
  -3  11   5     1853.39     1751.43     70.42 o
  -2  11   5     1416.73     1374.69     41.02 o
  -1  11   5      147.20      139.04     11.01 o
   0  11   5      382.99      397.30     18.10 o
   1  11   5       69.77       41.82      8.71 o
   2  11   5     1040.76     1003.87     42.95 o
   3  11   5      689.00      670.24     23.63 o
   4  11   5     2226.62     2204.04     62.07 o
   5  11   5      239.19      287.66     12.94 o
   6  11   5       43.54       39.01      9.83 o
   7  11   5      530.29      422.16     31.34 o
   8  11   5     2093.78     2307.09    172.65 o
   9  11   5      554.28      655.71     79.23 o
 -10  12   5       65.52       50.56     35.05 o
  -9  12   5       15.58        7.77     19.20 o
  -8  12   5      948.44      811.72     76.77 o
  -7  12   5      937.12      905.02     48.59 o
  -5  12   5      418.85      216.99     40.21 o
  -4  12   5      978.98     1103.60     45.54 o
  -3  12   5     1188.63     1259.77     64.15 o
  -2  12   5     1657.31     1434.73     79.22 o
  -1  12   5     7038.83     6934.35    169.12 o
   0  12   5     4413.75     4209.60    138.79 o
   1  12   5     1865.54     1874.32     47.21 o
   2  12   5     7946.87     8157.48    232.65 o
   3  12   5     1210.13     1114.44     42.99 o
   4  12   5      650.38      559.87     19.05 o
   5  12   5       70.80       73.88     11.36 o
   6  12   5      743.14      777.56     46.11 o
   7  12   5      508.61      443.07     58.24 o
   8  12   5      584.56      584.76     76.27 o
   9  12   5      108.33       50.23     47.01 o
 -10  13   5       33.73       -0.59     62.08 o
  -9  13   5       58.31       51.57     62.38 o
  -8  13   5       26.81        6.40     32.72 o
  -7  13   5      230.88      205.18     49.07 o
  -6  13   5       25.24       46.07     21.89 o
  -5  13   5      659.47      749.07     29.35 o
  -4  13   5      299.54      393.42     26.89 o
  -3  13   5     1017.61     1033.27     38.19 o
  -2  13   5       11.19       28.61     21.85 o
  -1  13   5      372.77      392.83     33.37 o
   0  13   5      616.40      623.78     33.52 o
   1  13   5      915.65      998.57     46.25 o
   2  13   5      308.50      328.79     18.12 o
   3  13   5      119.83       98.43     17.71 o
   4  13   5     1187.34     1120.68     35.45 o
   5  13   5      169.37      170.87     23.65 o
   6  13   5       12.13      -18.92     18.92 o
   7  13   5      132.10       92.23     18.69 o
   8  13   5      316.90      381.95     60.90 o
   9  13   5      167.97      150.18     60.31 o
 -10  14   5        3.93      106.20     52.33 o
  -9  14   5      524.07      493.70     54.35 o
  -8  14   5      510.22      546.79     40.24 o
  -7  14   5       87.01       83.05     13.98 o
  -6  14   5        8.47       11.89     11.69 o
  -5  14   5     2615.70     2823.12     77.92 o
  -4  14   5     1454.56     1685.68    107.61 o
  -3  14   5      481.12      468.07     31.93 o
  -2  14   5      566.85      344.21     26.78 o
  -1  14   5     6947.29     6698.38    166.93 o
   0  14   5     9171.01     9306.55    206.65 o
   1  14   5      708.79      674.26     30.67 o
   2  14   5      225.46      214.21     19.27 o
   3  14   5     9203.65     9775.33    248.23 o
   4  14   5     1675.46     1758.06     48.04 o
   5  14   5      163.54      169.47     30.45 o
   6  14   5      968.15     1024.31     57.57 o
   7  14   5     1875.94     2085.31    154.32 o
   8  14   5      221.51       66.71     69.77 o
   9  14   5      162.82      101.91     92.24 o
  -9  15   5      487.49      595.99     85.14 o
  -8  15   5      338.36      391.43     35.85 o
  -7  15   5      629.25      599.19     37.76 o
  -6  15   5      411.84      376.63     21.84 o
  -5  15   5       54.41       81.87     15.19 o
  -4  15   5      228.89      194.17     21.46 o
  -3  15   5     1104.53      909.14     51.09 o
  -2  15   5      847.49      783.29     44.46 o
  -1  15   5      439.81      411.90     22.93 o
   0  15   5        4.72        2.84      8.46 o
   1  15   5      553.04      557.10     19.53 o
   2  15   5        7.55       23.87     10.06 o
   3  15   5      280.46      257.62     23.68 o
   4  15   5     1521.49     1554.56    101.11 o
   5  15   5     1556.35     1706.99    100.81 o
   6  15   5      578.58      532.64     53.57 o
   7  15   5      551.39      593.86     49.72 o
   8  15   5      654.80      864.75    103.77 o
   9  15   5      471.53      558.73     75.47 o
  -9  16   5       73.04      101.11     60.90 o
  -8  16   5       16.43       -7.17     27.92 o
  -7  16   5        7.41       56.39     18.30 o
  -6  16   5      100.92      145.02     32.21 o
  -5  16   5      753.94      771.26     46.96 o
  -4  16   5      270.63      281.89     25.89 o
  -3  16   5     3414.61     3328.07    134.87 o
  -2  16   5      544.68      532.46     32.89 o
  -1  16   5       48.44       26.21     17.27 o
   0  16   5     5831.96     5362.03    188.49 o
   1  16   5      279.91      273.49     24.32 o
   2  16   5     5010.57     4827.11    134.28 o
   3  16   5     5019.89     4938.55    119.74 o
   4  16   5       44.33       53.38     20.06 o
   5  16   5      101.63      101.20     19.91 o
   6  16   5      282.01      328.67     39.61 o
   7  16   5       40.25       29.19     21.23 o
   8  16   5      142.52      138.35     47.66 o
  -9  17   5      330.25      315.73     62.08 o
  -8  17   5      191.97      237.50     45.95 o
  -7  17   5      599.83      567.72     68.22 o
  -6  17   5     1469.16     1579.07     75.29 o
  -5  17   5     1242.43     1283.42     67.26 o
  -4  17   5       59.69      109.31     18.99 o
  -3  17   5     1049.44     1153.00     44.75 o
  -2  17   5      423.25      455.81     26.59 o
  -1  17   5     2471.42     2138.60    305.09 o
   0  17   5     6091.64     5878.38    175.99 o
   1  17   5     1118.44     1041.01     38.46 o
   2  17   5      126.04      114.50     14.48 o
   3  17   5       34.98       59.59     18.30 o
   4  17   5     2177.67     2214.41     89.35 o
   5  17   5      624.01      582.00     33.35 o
   6  17   5      141.28      140.23     21.18 o
   7  17   5       10.97        4.72     20.34 o
   8  17   5      498.19      661.64     71.27 o
  -9  18   5      488.20      281.60     92.53 o
  -8  18   5      741.94      777.11     52.97 o
  -7  18   5      509.40      467.24     41.56 o
  -6  18   5        3.99       10.09     22.03 o
  -5  18   5     3080.11     3159.82    105.87 o
  -4  18   5     5624.17     5903.23    170.94 o
  -3  18   5        3.25       19.10     15.82 o
  -2  18   5      363.01      392.84     24.67 o
  -1  18   5     9865.15    10504.38    355.94 o
   0  18   5     1349.95     1320.33    110.92 o
   1  18   5       11.55        8.83      8.80 o
   2  18   5      121.79      109.43     17.92 o
   3  18   5     7403.07     7811.10    237.06 o
   4  18   5     2188.98     2386.69     73.77 o
   5  18   5       74.17       74.23     21.66 o
   6  18   5      447.52      439.23     58.10 o
   7  18   5     1020.91     1005.66    113.42 o
   8  18   5      198.58       82.16    101.11 o
  -9  19   5      288.16      251.29     59.72 o
  -8  19   5      593.50      567.47     36.49 o
  -7  19   5       11.48       24.98     26.39 o
  -6  19   5     1000.08      908.53     62.03 o
  -5  19   5       67.82       33.48     31.58 o
  -4  19   5        7.83       31.25     20.42 o
  -3  19   5        9.06       14.82     14.81 o
  -2  19   5      133.85      114.81     15.48 o
  -1  19   5      151.05      134.42     25.59 o
   0  19   5     1930.83     1794.34    173.54 o
   1  19   5      501.39      523.73     23.20 o
   2  19   5        2.84       23.21     14.70 o
   3  19   5      777.86      821.78     31.80 o
   4  19   5       74.32       70.78     12.72 o
   5  19   5       29.10       59.73     17.89 o
   6  19   5      167.17      116.09     21.37 o
   7  19   5      326.73      297.30     33.41 o
   8  19   5      352.13      318.02     92.83 o
  -8  20   5       12.76       50.44     19.85 o
  -7  20   5       53.61       52.59     20.38 o
  -6  20   5      183.52      163.96     21.08 o
  -5  20   5       73.61       92.26     19.31 o
  -4  20   5       37.26       25.26     30.14 o
  -3  20   5      257.20      272.17     17.64 o
  -2  20   5     1350.47     1321.91    108.79 o
  -1  20   5     4135.50     4381.53    160.20 o
   0  20   5      492.48      458.92     21.27 o
   1  20   5       20.37       14.66      9.10 o
   2  20   5       49.72       22.62     19.41 o
   3  20   5      181.73      228.54     18.03 o
   4  20   5       18.20       34.79     24.97 o
   5  20   5      357.79      369.88     34.46 o
   6  20   5      375.78      309.69     61.21 o
   7  20   5      289.51      258.31     50.29 o
  -8  21   5      282.97      310.74     35.77 o
  -7  21   5      655.49      616.91     37.14 o
  -6  21   5     2454.70     2865.43    102.28 o
  -5  21   5     1795.27     1889.57     70.12 o
  -4  21   5      213.56      241.00     27.52 o
  -3  21   5      663.00      706.19     47.58 o
  -1  21   5      455.29      475.39     23.75 o
   0  21   5     2514.13     2628.64     79.22 o
   1  21   5     1308.02     1492.71     62.31 o
   2  21   5     1779.72     1749.84     71.96 o
   3  21   5      646.07      642.03     33.08 o
   4  21   5     3380.76     3713.52    131.05 o
   5  21   5      631.11      764.69     47.57 o
   6  21   5      141.36      139.77     23.99 o
   7  21   5       16.58       54.03     23.35 o
  -8  22   5      323.80      315.14     54.99 o
  -7  22   5       47.14       60.59     25.02 o
  -6  22   5       23.55       25.57     22.94 o
  -5  22   5     2297.84     2508.65     86.88 o
  -4  22   5      803.45      786.36     46.23 o
  -3  22   5        9.84      -27.72     38.03 o
  -2  22   5      109.49      116.53     18.29 o
  -1  22   5     1363.75     1302.38     54.25 o
   0  22   5      277.43      250.63     39.60 o
   1  22   5       67.99       37.27     21.91 o
   2  22   5     1081.29     1018.15     68.71 o
   3  22   5      791.12      943.52     53.34 o
   4  22   5     2166.84     2203.10    101.49 o
   5  22   5       28.02       12.78     23.02 o
   6  22   5       28.48        5.57     24.25 o
   7  22   5      959.76     1058.14     70.82 o
  -7  23   5      125.02       84.88     23.65 o
  -6  23   5       54.86       15.53     18.60 o
  -5  23   5        3.08       32.36     22.70 o
  -4  23   5      987.43     1119.66     50.64 o
  -3  23   5      520.10      549.26     29.02 o
  -2  23   5      567.64      578.16     35.74 o
  -1  23   5      666.27      752.92     54.87 o
   0  23   5      913.97      877.12     45.39 o
   1  23   5      708.89      700.08     35.74 o
   2  23   5      765.30      721.39     44.12 o
   3  23   5      240.47      201.31     34.22 o
   4  23   5       24.28       40.18     26.80 o
   5  23   5        8.30       13.86     25.72 o
   6  23   5      307.56      317.85     33.61 o
  -7  24   5       45.00       56.87     25.85 o
  -6  24   5      135.60      145.98     29.91 o
  -5  24   5      457.13      457.21     29.73 o
  -4  24   5       34.28       11.33     23.61 o
  -3  24   5      230.95      200.45     23.17 o
  -2  24   5        9.69        4.57     19.41 o
  -1  24   5      374.25      357.83     23.14 o
   0  24   5      912.86     1019.65     58.28 o
   1  24   5      237.92      225.07     33.68 o
   2  24   5      128.21      152.70     19.19 o
   3  24   5     1724.05     1834.60     72.24 o
   4  24   5        2.68       13.87     17.88 o
   5  24   5      513.86      579.86     57.80 o
   6  24   5        6.76      -19.03     28.02 o
  -6  25   5      947.68      952.53     68.94 o
  -5  25   5      311.49      326.96     30.32 o
  -4  25   5      475.63      431.83     37.14 o
  -3  25   5      381.16      375.88     34.86 o
  -2  25   5     1542.08     1421.02     71.93 o
  -1  25   5      155.14      145.02     29.74 o
   0  25   5     1384.39     1533.13     72.65 o
   1  25   5      807.80      879.61     42.15 o
   2  25   5      263.56      300.06     56.93 o
   3  25   5      591.41      630.37     88.39 o
   4  25   5     1205.78     1225.18     72.19 o
   5  25   5      487.42      465.00     39.31 o
  -6  26   5        8.30      -28.51     28.51 o
  -5  26   5      269.45      232.35     30.43 o
  -4  26   5       32.20       35.41     17.80 o
  -3  26   5      222.71      166.21     21.03 o
  -2  26   5      194.55      171.66     28.04 o
  -1  26   5      207.29      241.19     30.45 o
   0  26   5      551.48      559.05     39.33 o
   1  26   5       64.09       17.02     43.73 o
   2  26   5      472.39      529.77     46.97 o
   3  26   5        0.62        2.96     27.70 o
   4  26   5        0.42      -13.87     23.82 o
   5  26   5       19.37       -7.03     24.75 o
  -5  27   5      373.00      378.76     41.87 o
  -4  27   5      491.71      488.26     36.00 o
  -3  27   5      259.06      350.00     44.29 o
  -2  27   5     1439.59     1364.76     76.11 o
  -1  27   5      673.46      647.89     42.98 o
   0  27   5      748.96      803.89     38.47 o
   1  27   5      537.83      394.76     32.61 o
   2  27   5      701.76      680.94     37.54 o
   3  27   5        4.18        9.51     20.78 o
   4  27   5     1457.76     1544.56     97.88 o
  -4  28   5       61.91       70.25     20.01 o
  -3  28   5        1.85       14.27     35.95 o
  -2  28   5       39.63       11.25     30.68 o
  -1  28   5      552.57      495.72     52.75 o
   0  28   5      212.10      205.13     25.09 o
   1  28   5      208.83      165.97     32.13 o
   2  28   5       12.99       31.62     21.30 o
   3  28   5      131.63       59.54     26.06 o
   4  28   5      120.87       62.08     84.55 o
  -3  29   5      322.79      325.91     72.78 o
  -2  29   5      385.62      492.30     42.37 o
  -1  29   5      231.41      204.40     28.70 o
   0  29   5      127.23      119.32     31.54 o
   1  29   5      298.56      390.95     41.56 o
   2  29   5       45.44       33.96     28.09 o
   3  29   5       79.32       49.34     29.96 o
  -2  30   5        9.19       23.39     33.25 o
  -1  30   5       83.72       54.57     31.57 o
   0  30   5       50.63       34.96     24.09 o
   1  30   5        5.69       -7.23     23.09 o
 -11   0   6       64.63       55.58     75.09 o
  -8   0   6     1333.24     1357.53     95.78 o
  -5   0   6     8944.69     9596.14    615.50 o
  -4   0   6        3.22       26.61     16.56 o
  -3   0   6        1.37      162.01     49.67 o
  -2   0   6     3736.98     3619.69    139.54 o
  -1   0   6     4698.85     4842.37    168.70 o
   0   0   6      342.58      345.06     26.89 o
   1   0   6      476.73      429.53     25.10 o
   2   0   6     7461.03     7614.94    167.49 o
   3   0   6     2962.53     3072.83     74.04 o
   4   0   6      178.10      179.79      9.33 o
   5   0   6      603.91      342.34     38.43 o
   6   0   6     5020.01     5477.26    176.36 o
   7   0   6     1034.44     1196.55     74.07 o
   8   0   6        2.05      -11.83     30.15 o
   9   0   6      575.52      546.91     79.82 o
  10   0   6     2164.19     2248.56    180.93 o
 -10   1   6     1595.66     1927.13     91.27 o
  -9   1   6        1.28       53.80     29.56 o
  -8   1   6      101.77       82.19     31.93 o
  -7   1   6      581.96      664.11     36.91 o
  -6   1   6     1026.11     1535.47     76.26 o
  -5   1   6       29.39       93.07     17.76 o
  -4   1   6      524.37      604.01     32.16 o
  -3   1   6     2660.30     2823.98     92.77 o
  -2   1   6       79.32      184.58     20.25 o
  -1   1   6      148.03      178.16     24.97 o
   0   1   6     1907.91     2053.75     45.50 o
   1   1   6     1191.73     1214.27     25.71 o
   2   1   6     2199.79     2393.55     43.55 o
   3   1   6     2701.65     2723.53     54.14 o
   4   1   6     1673.88     1702.89     35.96 o
   5   1   6      124.70      127.69     16.42 o
   6   1   6       14.33       83.77     18.84 o
   7   1   6      184.22      293.25     28.28 o
   8   1   6      206.53      149.36     29.27 o
   9   1   6        6.02       33.44     43.90 o
  10   1   6      387.01      423.93     89.28 o
 -10   2   6       51.70       20.10     94.01 o
  -9   2   6       35.38        7.26     21.63 o
  -7   2   6       43.22       48.95     30.15 o
  -6   2   6     3421.70     3498.11    123.74 o
  -5   2   6      330.23      297.98     31.50 o
  -4   2   6        0.89       10.82     11.91 o
  -3   2   6       17.08       34.26     13.07 o
  -2   2   6       42.96       87.48     14.66 o
  -1   2   6       75.69       76.77     13.40 o
   0   2   6       25.99       75.97      8.68 o
   1   2   6      148.30      174.29     14.24 o
   2   2   6      877.96      939.62     20.90 o
   3   2   6     5928.80     6283.78    112.42 o
   4   2   6       65.47       92.27      8.19 o
   5   2   6      910.20      777.51     78.64 o
   6   2   6      396.86      470.08     26.47 o
   7   2   6      355.04      356.53     38.18 o
   8   2   6      131.17      133.01     21.96 o
   9   2   6      432.76      400.24     93.42 o
  10   2   6      554.34      661.62     81.00 o
  -9   3   6       30.62      131.19     40.21 o
  -7   3   6     1104.75      992.72     70.36 o
  -6   3   6     6265.96     5591.06    808.55 o
  -5   3   6      616.87      684.45     31.83 o
  -4   3   6       18.28       32.79     14.98 o
  -3   3   6      329.85      365.18     36.18 o
  -2   3   6     4972.14     5138.62    175.46 o
  -1   3   6     1576.05     1522.62     37.60 o
   0   3   6    11525.70    11971.16    212.26 o
   1   3   6     1856.16     1705.03     32.37 o
   2   3   6       13.11       26.27      7.46 o
   3   3   6     8486.88     9106.60    157.70 o
   4   3   6     5842.26     5932.60    150.15 o
   5   3   6      164.26      169.78     17.74 o
   6   3   6       18.88       30.05     20.54 o
   7   3   6     2575.17     3020.23    146.93 o
   8   3   6      319.06      318.00     27.42 o
   9   3   6       11.10       78.39     38.44 o
  10   3   6      328.44      318.10     68.59 o
 -10   4   6      299.62      355.35     54.40 o
  -9   4   6     2112.71     2250.93    116.48 o
  -8   4   6      486.23      441.47     31.96 o
  -7   4   6        0.07       29.27     19.22 o
  -6   4   6     2533.59     2613.43     78.10 o
  -5   4   6     2743.20     2862.07    150.43 o
  -4   4   6       50.85       19.51     14.21 o
  -3   4   6       23.64       57.01      9.52 o
  -2   4   6    15384.04    16194.59    355.66 o
  -1   4   6     4709.66     4611.97     97.06 o
   0   4   6      364.98      340.70     15.42 o
   1   4   6      140.29      181.40     11.16 o
   2   4   6     2741.66     2740.36     53.93 o
   3   4   6     3562.93     3812.18     76.63 o
   4   4   6      261.74      257.25     12.57 o
   5   4   6      953.94      866.79     51.21 o
   6   4   6     2927.35     3347.77    144.19 o
   7   4   6      342.53      403.30     56.27 o
   8   4   6        8.26        8.42     17.82 o
   9   4   6       17.92       -1.77     33.11 o
 -10   5   6      133.31       82.78     57.94 o
  -9   5   6        0.26       30.79     29.86 o
  -8   5   6       84.81      107.89     21.34 o
  -7   5   6      453.28      451.50     30.50 o
  -6   5   6        0.07        8.10     14.00 o
  -5   5   6        0.51       18.63      9.47 o
  -4   5   6     1288.67     1261.36     60.25 o
  -3   5   6     9314.25     9640.25    241.64 o
  -2   5   6     1006.78     1248.22     46.06 o
  -1   5   6      292.98      427.87     28.16 o
   0   5   6     1201.45     1320.47     32.95 o
   1   5   6     2278.31     2316.07     52.49 o
   2   5   6       38.18       64.46      8.68 o
   3   5   6        0.18       44.15     16.48 o
   4   5   6      124.48      137.14      7.49 o
   5   5   6      190.04      174.56     13.85 o
   6   5   6        1.82        4.85     36.36 o
   7   5   6       76.12       40.75     29.59 o
   8   5   6       90.57       76.84     28.20 o
   9   5   6      466.80      277.89     54.99 o
 -10   6   6        9.12       27.20     53.21 o
  -9   6   6      327.58      341.75     93.42 o
  -8   6   6      204.24      197.33     18.41 o
  -7   6   6       96.59       92.22     44.34 o
  -6   6   6      657.87      750.32     32.46 o
  -5   6   6     1678.63     1652.64     55.05 o
  -4   6   6        2.71       12.23      7.64 o
  -3   6   6       12.39       52.81     18.63 o
  -2   6   6     3570.64     3334.09     73.94 o
  -1   6   6     5747.67     5843.42    114.39 o
   0   6   6      334.39      340.08     17.67 o
   1   6   6      739.57      697.42     20.65 o
   2   6   6      262.31      314.55     13.13 o
   3   6   6     3063.73     3570.19     93.64 o
   4   6   6      554.44      596.67     21.46 o
   5   6   6      149.63      137.35     15.29 o
   6   6   6       16.84       40.36     15.51 o
   7   6   6      233.39      198.07     48.48 o
   8   6   6      889.93      960.20     92.24 o
   9   6   6      669.10      762.13     78.05 o
 -10   7   6      570.63      580.61     52.92 o
  -9   7   6        3.55      -18.92     47.89 o
  -8   7   6       29.29       16.94     18.15 o
  -7   7   6      196.99      165.55     24.62 o
  -6   7   6     2931.31     3130.16     93.85 o
  -5   7   6     1061.56     1125.05     35.55 o
  -4   7   6       14.08       24.69      6.96 o
  -3   7   6     2993.35     3194.33     74.57 o
  -2   7   6     3962.39     3804.20    110.76 o
  -1   7   6     4413.73     4727.84    113.66 o
   0   7   6       13.28       17.21      5.40 o
   1   7   6      387.88      340.73     16.17 o
   2   7   6        0.19        2.90      6.30 o
   3   7   6     4432.92     4414.95    151.54 o
   4   7   6     2400.64     2585.94    101.23 o
   5   7   6      235.53      192.33     15.01 o
   6   7   6        4.87        6.43     15.61 o
   7   7   6     2668.22     2833.35    151.41 o
   8   7   6       10.98      -28.97     28.97 o
   9   7   6       13.29       32.52     49.67 o
 -10   8   6      401.19      399.58     43.09 o
  -9   8   6      802.35      773.37     85.14 o
  -8   8   6        0.37        9.46     45.53 o
  -7   8   6        4.68       19.67     14.68 o
  -6   8   6     2761.08     2595.88    179.64 o
  -5   8   6      630.39      652.82     26.59 o
  -4   8   6      361.41      412.98     17.71 o
  -3   8   6       48.61      133.98     25.17 o
  -2   8   6     3201.19     3449.54    144.02 o
  -1   8   6     1690.31     1648.14     47.91 o
   0   8   6       47.20       59.63      7.70 o
   1   8   6      541.96      497.38     17.53 o
   2   8   6     3117.91     3209.03     79.86 o
   3   8   6     1294.68     1272.27     52.49 o
   4   8   6        3.21       14.07     11.01 o
   5   8   6      563.38      574.01     26.62 o
   6   8   6     3006.05     3195.57    116.63 o
   7   8   6      685.08      665.76    115.30 o
   8   8   6        6.17        1.77     32.52 o
   9   8   6      114.57       89.87     98.74 o
 -10   9   6      456.44      394.51     74.50 o
  -9   9   6       98.20      157.99     39.19 o
  -8   9   6      372.21      335.98     32.16 o
  -7   9   6     1047.85     1140.79     75.20 o
  -6   9   6        2.93       -2.68     12.15 o
  -5   9   6      249.60      278.83     26.34 o
  -4   9   6      917.30      991.73     36.35 o
  -3   9   6     5581.05     6244.74    170.96 o
  -2   9   6      356.28      422.80     24.58 o
  -1   9   6      521.60      535.65     51.99 o
   0   9   6     3592.67     3495.52     82.64 o
   1   9   6     1818.42     1777.86     45.41 o
   2   9   6     1324.19     1288.48     37.57 o
   3   9   6      479.26      507.11     31.06 o
   4   9   6     1523.84     1651.29     74.33 o
   5   9   6     1983.76     2163.78     77.36 o
   6   9   6        6.11        1.95     10.64 o
   7   9   6      829.00     1069.00     96.38 o
   8   9   6      851.83      821.85     72.13 o
   9   9   6      419.89      475.37     75.09 o
 -10  10   6      112.22      193.23     40.39 o
  -9  10   6      780.26      845.68     53.08 o
  -8  10   6       62.66       20.99     17.09 o
  -7  10   6      913.62      268.43     48.48 o
  -6  10   6      742.42      496.66     60.90 o
  -5  10   6     7227.52     7414.00    212.04 o
  -4  10   6       75.69       94.57     12.83 o
  -3  10   6       29.64       58.22     16.16 o
  -2  10   6     1809.12     1730.40     53.60 o
  -1  10   6     6317.69     6252.39    138.84 o
   0  10   6     2028.75     1984.69     48.43 o
   1  10   6      103.45       89.39     10.58 o
   2  10   6      194.06      218.66     20.33 o
   3  10   6        8.94        3.37     13.98 o
   4  10   6      306.87      312.15     16.08 o
   5  10   6      519.41      598.61     27.85 o
   6  10   6      617.39      630.84     93.71 o
   7  10   6      288.02      234.14     51.44 o
   8  10   6      886.67      805.89    156.09 o
   9  10   6      935.08     1086.73    109.97 o
 -10  11   6      944.00      970.93     51.93 o
  -9  11   6       87.37       76.95     22.61 o
  -8  11   6        3.73        8.05     28.34 o
  -7  11   6      765.18      424.52     46.12 o
  -6  11   6        8.64        0.16      8.96 o
  -5  11   6      129.01      144.34     17.22 o
  -4  11   6       94.78      143.09     16.00 o
  -3  11   6      724.40      960.75     43.94 o
  -2  11   6      183.89      192.05     15.96 o
  -1  11   6      298.77      311.34     18.07 o
   0  11   6       40.66       42.65     10.28 o
   1  11   6        5.96       23.57      9.71 o
   2  11   6     1434.81      999.02    104.71 o
   3  11   6      744.89      751.54     50.44 o
   4  11   6      193.90      180.44     14.66 o
   5  11   6      660.10      698.34     33.60 o
   6  11   6       41.98       28.80     40.21 o
   7  11   6      263.21      344.11     57.35 o
   8  11   6       27.43       18.33     44.94 o
   9  11   6       15.45      -33.15     39.58 o
 -10  12   6       10.77        1.87     31.49 o
  -9  12   6       22.91       -4.88     46.37 o
  -8  12   6      293.11      287.35     85.73 o
  -7  12   6       15.01       19.40     17.51 o
  -6  12   6       45.68       31.61     11.04 o
  -5  12   6       20.38       60.38     23.15 o
  -4  12   6      657.71      680.04     61.79 o
  -3  12   6      288.20      186.80     22.86 o
  -2  12   6       22.86       22.12      9.17 o
  -1  12   6      475.88      556.79     27.85 o
   0  12   6     1552.85     1409.15     46.95 o
   1  12   6      974.49      599.53     70.66 o
   2  12   6      829.46      715.06     31.36 o
   3  12   6     1604.60     1555.04    143.38 o
   4  12   6       83.82       38.43     27.79 o
   6  12   6      490.08      489.23     37.93 o
   7  12   6       45.53       86.32     40.21 o
   8  12   6       15.51        0.59     54.99 o
   9  12   6      982.45     1165.47     89.91 o
  -9  13   6      177.73      116.26     30.42 o
  -8  13   6      731.06      742.57     64.45 o
  -7  13   6      722.80      855.10     38.40 o
  -6  13   6      534.22      502.05     23.93 o
  -5  13   6       31.20       44.37     15.48 o
  -4  13   6     3758.00     4034.74    132.20 o
  -3  13   6     3662.07     3427.29    113.34 o
  -2  13   6     1898.82     1822.40     63.67 o
  -1  13   6     3197.32     2828.06     84.31 o
   0  13   6    15669.11    15900.03    389.77 o
   1  13   6    10032.71     9704.00    336.46 o
   2  13   6       66.81       63.67     10.58 o
   3  13   6     1046.43     1143.88     75.68 o
   4  13   6     4993.39     5011.24    230.25 o
   5  13   6     2280.24     2223.57    350.91 o
   6  13   6        3.29        7.84     28.97 o
   7  13   6      707.85      781.05    115.89 o
   8  13   6     1285.13     1583.39    163.78 o
  -9  14   6      861.30      833.99     67.38 o
  -8  14   6      170.69      174.48     52.64 o
  -7  14   6      239.97      244.90     25.17 o
  -6  14   6      210.43      197.75     20.02 o
  -5  14   6     4893.37     4968.89    158.17 o
  -4  14   6       28.79       47.54     36.96 o
  -3  14   6       67.69       63.09     20.31 o
  -2  14   6     1769.52     1631.74     68.71 o
  -1  14   6      629.61      505.21     33.70 o
   0  14   6      594.82      691.28     44.05 o
   1  14   6      606.34      567.69     41.65 o
   2  14   6        5.40        6.96      9.42 o
   3  14   6      164.86      141.33     16.90 o
   5  14   6     2162.69     2286.16    103.10 o
   6  14   6      391.66      420.11     38.29 o
   7  14   6        3.08       27.20     38.43 o
   8  14   6      466.54      513.21     82.78 o
  -9  15   6      133.76       43.16     47.89 o
  -8  15   6      484.90      401.23     45.48 o
  -7  15   6      787.83      742.79     39.93 o
  -6  15   6      250.74      232.36     22.79 o
  -5  15   6       40.25       92.83     17.49 o
  -4  15   6      129.30      124.76     28.38 o
  -3  15   6      931.19      856.85     48.06 o
  -2  15   6      103.22       92.94     18.98 o
  -1  15   6      166.59      172.52     15.61 o
   0  15   6       68.59       81.55     11.62 o
   1  15   6      714.08      620.61     58.46 o
   2  15   6       15.79       -1.96     12.09 o
   3  15   6       89.22      100.52     18.18 o
   4  15   6     3507.48     3238.19    234.14 o
   5  15   6        3.62        4.32     16.67 o
   6  15   6       51.44       37.26     15.59 o
   7  15   6      117.46       81.92     15.39 o
   8  15   6      445.76      488.78     54.12 o
  -9  16   6      434.35      428.07     75.09 o
  -8  16   6     1985.34     2335.94    121.30 o
  -7  16   6       67.13       69.01     54.77 o
  -6  16   6      347.97      380.66     48.38 o
  -5  16   6      258.15      310.62     75.09 o
  -4  16   6      385.73      378.75     29.73 o
  -3  16   6       57.27       78.64     27.20 o
  -2  16   6     1917.92     2037.65    122.10 o
  -1  16   6      884.61      865.36     62.21 o
   0  16   6      666.85      676.93     46.79 o
   1  16   6      962.49     1136.31     59.99 o
   2  16   6      353.80      441.87     31.59 o
   3  16   6       83.72      100.21     16.37 o
   4  16   6       94.46       73.06     29.27 o
   5  16   6     2593.46     2861.99    107.74 o
   6  16   6      970.88      950.61     70.66 o
   7  16   6       24.97        8.24     21.69 o
   8  16   6       75.34       75.65     50.55 o
  -9  17   6      192.42      244.19     50.85 o
  -8  17   6      698.08      804.20     73.24 o
  -7  17   6      500.60      692.96     70.36 o
  -6  17   6      907.76      891.79     58.49 o
  -5  17   6      300.92       94.75    124.16 o
  -4  17   6     1645.00     1861.21     83.29 o
  -3  17   6      255.92      252.07     26.57 o
  -2  17   6      546.25      524.23     33.71 o
  -1  17   6     3716.83     3855.78    102.41 o
   0  17   6     1445.94     1386.77     60.83 o
   2  17   6      398.95      411.98     23.55 o
   3  17   6      607.22      701.33     34.65 o
   4  17   6     2270.96     2675.48     84.98 o
   5  17   6      751.46      873.88     48.59 o
   6  17   6       29.42       20.02     17.59 o
   7  17   6      345.84      400.07     46.87 o
   8  17   6      445.60      428.42     76.72 o
  -8  18   6      357.02      223.80     46.12 o
  -7  18   6       84.59       10.57     27.30 o
  -6  18   6       12.58      -18.96     29.52 o
  -5  18   6      368.70      282.62     68.59 o
  -4  18   6      245.45      297.83     22.52 o
  -3  18   6      374.01      371.52     28.19 o
  -2  18   6     4062.81     4261.28    149.00 o
  -1  18   6     1398.77     1513.54     57.38 o
   0  18   6      238.34      247.91     16.10 o
   1  18   6        0.88      -14.08     16.99 o
   2  18   6      406.71      409.44     31.01 o
   3  18   6       76.90       58.20     22.03 o
   4  18   6      401.74      508.86     35.57 o
   5  18   6      703.92      843.35     53.08 o
   6  18   6       68.64       51.98     30.09 o
   7  18   6       58.29       53.54     31.97 o
  -8  19   6      303.29      282.40     50.22 o
  -7  19   6     1164.50     1071.70     66.33 o
  -6  19   6       76.33      121.23     33.56 o
  -5  19   6      174.27       59.09     64.45 o
  -4  19   6      250.64      266.55     33.98 o
  -3  19   6      162.46      204.43     30.06 o
  -2  19   6       20.74       32.24     15.50 o
  -1  19   6       82.58       91.38     19.52 o
   0  19   6      310.63      338.33     20.86 o
   1  19   6       37.57       22.69     16.48 o
   2  19   6       31.68       36.57     13.87 o
   3  19   6       90.37       79.13     23.47 o
   4  19   6     2926.16     3337.76    112.84 o
   5  19   6      843.29      897.97     59.85 o
   6  19   6      164.96      146.18     36.56 o
   7  19   6       19.58       12.33     22.59 o
  -8  20   6     1447.62     1482.27     69.84 o
  -7  20   6        5.64      -34.58     34.58 o
  -6  20   6      962.81      920.73     61.30 o
  -5  20   6      717.38      774.12     98.15 o
  -4  20   6      525.71      571.49     30.28 o
  -3  20   6       52.79       64.79     15.23 o
  -2  20   6      322.69      297.68     21.08 o
  -1  20   6       51.70       76.59     18.32 o
   0  20   6       34.45       15.53     14.08 o
   1  20   6     1289.36     1542.48     72.90 o
   2  20   6     1947.38     2140.77     85.00 o
   3  20   6      161.99      145.93     21.70 o
   4  20   6        0.17        7.32     20.69 o
   5  20   6      447.65      457.12     36.47 o
   6  20   6       31.04        5.99     37.19 o
   7  20   6        8.36      -29.49     30.36 o
  -7  21   6      414.99      386.69     49.58 o
  -6  21   6      177.96      158.03     25.11 o
  -5  21   6      256.34      231.26     26.06 o
  -4  21   6      324.40      289.22     39.56 o
  -3  21   6        1.34       -8.75     14.09 o
  -2  21   6       51.31       41.17     17.53 o
  -1  21   6       18.90        7.55     12.99 o
   0  21   6      746.04      808.97     52.36 o
   1  21   6      335.89      434.14     31.48 o
   2  21   6     1174.72     1208.80     58.57 o
   3  21   6      747.54      842.23     51.63 o
   4  21   6      179.48      186.83     24.85 o
   5  21   6      202.92      213.53     27.46 o
   6  21   6       65.45       76.13     22.77 o
  -7  22   6      443.44      427.46     35.28 o
  -6  22   6      676.09      700.68     46.67 o
  -5  22   6     1065.20     1092.57     54.41 o
  -4  22   6      456.12      494.85     34.87 o
  -3  22   6      291.48      340.52     26.70 o
  -2  22   6     1067.63     1043.43     48.59 o
  -1  22   6     1707.66     1853.23     69.08 o
   0  22   6     1100.32     1092.87     60.01 o
   1  22   6     1422.81     1416.90     63.61 o
   2  22   6      778.01      772.51     41.73 o
   3  22   6     1543.04     1673.77     72.80 o
   4  22   6      345.10      355.84     47.08 o
   5  22   6     1454.70     1497.61     98.04 o
   6  22   6       21.96      -24.20     41.39 o
  -7  23   6      529.10      535.68     54.78 o
  -6  23   6       40.81       27.66     26.01 o
  -5  23   6       57.77       87.43     27.42 o
  -4  23   6     1014.01     1033.05     46.78 o
  -3  23   6      685.49      678.80     55.64 o
  -2  23   6      284.16      231.58     26.29 o
  -1  23   6        6.13       16.07     16.91 o
   0  23   6     6209.61     7123.38    241.23 o
   1  23   6     1444.40     1459.54     62.48 o
   2  23   6      407.79      429.22     32.97 o
   3  23   6      796.96      806.47     54.63 o
   4  23   6     2246.29     2448.56    114.01 o
   5  23   6       98.68       91.56     24.21 o
   6  23   6      162.71      172.59     31.60 o
  -6  24   6       91.88       75.10     33.50 o
  -5  24   6       40.99       31.74     31.01 o
  -4  24   6      206.53      251.02     28.80 o
  -3  24   6       10.65       19.95     16.93 o
  -2  24   6      149.42      123.86     27.05 o
  -1  24   6        1.74       -2.50     16.23 o
   0  24   6        0.10        5.21     18.20 o
   1  24   6       38.47       75.07     23.85 o
   2  24   6      160.98      119.67     25.58 o
   3  24   6        0.76       -2.25     30.08 o
   4  24   6       34.77       15.44     27.31 o
   5  24   6      489.07      470.86     49.27 o
  -5  25   6      172.03      183.54     34.47 o
  -4  25   6       26.61       22.32     23.00 o
  -3  25   6       22.67       31.44     21.21 o
  -2  25   6      247.48      226.09     41.34 o
  -1  25   6        9.31       24.45     17.60 o
   0  25   6       21.89       76.66     30.76 o
   1  25   6        8.43       11.60     30.02 o
   2  25   6      191.29      203.10     29.34 o
   3  25   6       54.79       21.83     23.09 o
   4  25   6       22.26       26.30     25.82 o
  -5  26   6     1141.12     1183.56     69.98 o
  -4  26   6      582.18      547.17     40.93 o
  -3  26   6      615.34      606.60     46.75 o
  -2  26   6     1261.93     1415.11     87.78 o
  -1  26   6     2498.15     2543.71    117.10 o
   0  26   6      800.67      798.08     56.92 o
   1  26   6      647.08      505.01     47.31 o
   2  26   6      228.91      227.91     40.21 o
   3  26   6      882.30      875.51     57.89 o
   4  26   6       75.33       -4.58     34.27 o
  -4  27   6      336.25      311.62     35.76 o
  -3  27   6      308.54      296.68     47.38 o
  -2  27   6        8.81       25.58     27.61 o
  -1  27   6       58.58       66.94     31.40 o
   0  27   6     1062.54     1093.84     65.81 o
   1  27   6      240.60      234.13     27.05 o
   2  27   6      289.96      245.82     43.86 o
   3  27   6       57.59        3.39     31.36 o
  -3  28   6        0.07       48.02     30.05 o
  -2  28   6      175.72      163.71     48.84 o
  -1  28   6      204.18      117.61     40.93 o
   0  28   6        1.47        4.28     20.57 o
   1  28   6       35.72       54.53     21.09 o
   2  28   6      802.50      777.83     62.61 o
  -1  29   6        1.61      -11.31     34.58 o
   0  29   6      459.67      481.24     32.21 o
   1  29   6      323.64       -6.50     31.34 o
 -10   1   7      124.29       56.17     47.89 o
  -8   1   7     4345.88     4891.49    270.80 o
  -7   1   7      149.42      119.96     20.85 o
  -6   1   7      113.53      112.48     19.78 o
  -5   1   7     2689.59     2612.62    237.39 o
  -4   1   7     9257.22     9556.57    558.44 o
  -3   1   7      659.20      714.30     46.78 o
  -2   1   7       60.76       73.92     12.88 o
  -1   1   7     4347.68     4484.50    149.22 o
   0   1   7     3569.32     3338.58    100.99 o
   1   1   7      145.11      158.91     13.37 o
   2   1   7     2864.67     3009.05     70.85 o
   3   1   7     1281.12     1478.96     44.01 o
   4   1   7     1061.20     1203.33     49.09 o
   5   1   7      294.59      284.80     14.21 o
   6   1   7      293.57      273.58     28.53 o
   7   1   7      476.59      567.95     43.70 o
   8   1   7      996.79     1060.79    101.70 o
   9   1   7      130.10      107.07     47.89 o
 -10   2   7      122.67      127.12     47.30 o
  -9   2   7     1801.94       30.19     37.20 o
  -8   2   7       83.92      363.62    124.76 o
  -5   2   7     1001.05     1098.91     54.75 o
  -4   2   7      174.95      377.05     41.83 o
  -3   2   7     1696.44     1153.55     86.32 o
  -2   2   7       12.99       21.40     10.65 o
  -1   2   7        2.16       98.08     22.20 o
   0   2   7      964.07      955.88     27.25 o
   1   2   7      839.04      938.93     29.88 o
   2   2   7     5185.86     5656.52    131.84 o
   3   2   7      130.58      173.23     11.04 o
   4   2   7     4242.30     4234.26    406.32 o
   5   2   7       23.47       23.99      9.97 o
   6   2   7       49.86       89.56     20.21 o
   7   2   7      274.21      294.92     43.46 o
   8   2   7     3215.69     3448.56    165.67 o
   9   2   7       84.95       95.19     44.34 o
 -10   3   7      127.52      132.00     31.46 o
  -9   3   7     1027.80      798.20     95.78 o
  -8   3   7      333.46      309.23     41.39 o
  -6   3   7        4.40       49.67     26.02 o
  -5   3   7     1523.20     1398.33     99.92 o
  -4   3   7     5593.07     5557.49    210.24 o
  -3   3   7     2125.15     2146.49     89.87 o
  -2   3   7        0.94       26.50     14.31 o
  -1   3   7       83.43      112.21     14.25 o
   0   3   7      251.21      300.15     13.51 o
   1   3   7      837.81      855.47     26.01 o
   2   3   7      234.76      299.89     17.46 o
   3   3   7     5528.67     5730.86    132.07 o
   4   3   7     4789.88     4739.84    253.70 o
   5   3   7       28.46       30.90      8.05 o
   6   3   7      837.96      804.09     70.65 o
   7   3   7       11.27        3.20     15.35 o
   8   3   7      427.50      534.62     41.04 o
   9   3   7        2.75       -0.59     41.98 o
 -10   4   7       42.11       48.20     39.35 o
  -9   4   7      221.77      468.28     78.64 o
  -8   4   7       16.05       53.40     26.33 o
  -7   4   7      748.68      795.70     50.55 o
  -6   4   7        5.00       34.11     23.07 o
  -5   4   7     1891.35     1892.72    204.28 o
  -4   4   7     2131.38     1848.35     98.09 o
  -3   4   7      531.57      651.53     48.45 o
  -2   4   7      809.76      870.98     35.08 o
  -1   4   7     1491.01     1378.41     35.25 o
   0   4   7     1742.49     1899.41     71.22 o
   1   4   7     5221.46     5331.81    123.64 o
   2   4   7      277.82      335.60     15.88 o
   3   4   7       39.55      105.04     11.78 o
   4   4   7       56.60      163.18     22.36 o
   5   4   7     1719.39     1733.31     87.02 o
   6   4   7      489.68      470.43     42.99 o
   7   4   7       58.52       48.52     36.07 o
   8   4   7      516.50      533.14     57.35 o
   9   4   7      309.05      361.85     66.22 o
 -10   5   7        1.28      -40.14     60.90 o
  -9   5   7     1970.61     1909.52     79.53 o
  -8   5   7     6067.55     6274.01    189.47 o
  -7   5   7      130.93      215.40     42.27 o
  -5   5   7     3475.35     3698.32    101.25 o
  -4   5   7     9954.46    10046.11    273.86 o
  -3   5   7     1199.87     1053.37     50.51 o
  -2   5   7       47.96       98.91     10.47 o
  -1   5   7     5004.93     4652.83    131.87 o
   0   5   7     6278.39     6097.22    133.78 o
   1   5   7      450.16      403.13     18.55 o
   2   5   7      355.78      342.78     15.38 o
   3   5   7     3846.38     4039.96    100.00 o
   4   5   7     5317.31     5641.31    197.07 o
   5   5   7     1081.12     1095.29     49.97 o
   6   5   7      124.48      181.67     67.40 o
   7   5   7     2658.27     3145.20    154.65 o
   8   5   7      270.63      260.75     54.40 o
   9   5   7      157.14      105.84    110.57 o
 -10   6   7       51.31       29.59     40.76 o
  -9   6   7      955.20     1011.00     51.02 o
  -8   6   7      599.80      534.20     90.79 o
  -7   6   7      478.63      564.22     40.31 o
  -6   6   7        3.49       23.65     25.42 o
  -5   6   7      881.84      923.95     54.11 o
  -4   6   7      296.92      338.44     66.91 o
  -3   6   7     1050.79     1212.75     67.75 o
  -2   6   7        6.76       10.70      6.38 o
  -1   6   7      106.34      136.37     10.56 o
   0   6   7      466.71      440.51     22.77 o
   1   6   7      170.18      208.57     12.79 o
   2   6   7       56.82       53.09      9.34 o
   3   6   7        5.65       11.80      6.93 o
   4   6   7     3680.52     3781.71    181.44 o
   5   6   7       23.19       15.68      8.63 o
   6   6   7        5.87       12.58     22.95 o
   7   6   7       26.09      -10.75     29.80 o
   8   6   7      253.54      177.97     57.35 o
   9   6   7      164.00      155.50     66.81 o
 -10   7   7       13.06       91.36     47.72 o
  -9   7   7        0.16       33.09     20.96 o
  -8   7   7       94.39       84.89     20.70 o
  -7   7   7     1123.10     1217.40     95.78 o
  -6   7   7       19.69       17.12     23.19 o
  -5   7   7       98.37      154.85     24.22 o
  -4   7   7      418.11      414.30     30.30 o
  -3   7   7      153.74      262.78     14.73 o
  -2   7   7       98.31      109.18     10.78 o
  -1   7   7      596.48      612.41     21.49 o
   0   7   7       45.68       78.00     12.30 o
   1   7   7      175.55      168.31     13.32 o
   2   7   7      137.88      139.55      9.76 o
   3   7   7      331.38      261.54     14.58 o
   4   7   7     2703.23     2797.84    173.24 o
   5   7   7      198.51      199.67     17.72 o
   6   7   7      845.16      850.66     57.64 o
   7   7   7      891.73      819.49     69.77 o
   8   7   7      135.76       83.96     37.25 o
   9   7   7      239.90      312.18     87.51 o
 -10   8   7      282.92      443.78     91.35 o
  -9   8   7      834.06     1019.89     77.62 o
  -8   8   7      192.97      192.56     34.93 o
  -7   8   7      585.66      792.29     74.50 o
  -6   8   7       21.89       17.96     18.57 o
  -5   8   7     2076.94     2203.06     84.87 o
  -4   8   7      875.24      783.69     39.66 o
  -3   8   7     4756.68     4723.33    265.50 o
  -2   8   7     2021.36     2262.15     60.48 o
  -1   8   7     2777.83     2810.49     73.60 o
   0   8   7      767.48      759.42     26.67 o
   1   8   7     4771.02     4935.36    126.35 o
   2   8   7      322.82      286.67     14.00 o
   3   8   7      739.77      738.37     29.22 o
   4   8   7     1233.20     1276.36     85.73 o
   5   8   7     6739.60     6883.00    260.79 o
   6   8   7      476.75      373.08     49.07 o
   7   8   7       22.94       49.07     35.48 o
   8   8   7      438.12      391.41    102.88 o
   9   8   7      350.87      306.27     79.82 o
 -10   9   7       20.38       24.83     40.21 o
  -9   9   7       17.04       53.80     38.46 o
  -8   9   7      421.34      569.38     79.82 o
  -7   9   7        6.44       35.51     27.46 o
  -6   9   7       35.99       32.52     25.42 o
  -5   9   7     2398.50     2253.93    111.21 o
  -4   9   7     3342.38     3324.07    127.15 o
  -3   9   7      245.31      244.57     40.50 o
  -2   9   7       44.42       66.80     15.58 o
  -1   9   7     2721.67     2527.79     72.80 o
   0   9   7     4165.11     4082.98    115.11 o
   1   9   7      881.57      866.16     42.80 o
   2   9   7      435.45      372.17     19.24 o
   3   9   7        9.29        7.89      6.82 o
   4   9   7        3.60        1.24     13.30 o
   5   9   7       31.07       44.94     14.78 o
   6   9   7      166.27      109.84     57.06 o
   7   9   7     1549.87     1947.02    141.31 o
   8   9   7      335.77      415.66     67.40 o
  -9  10   7      109.98      218.71     40.49 o
  -8  10   7       24.34      -14.76     37.21 o
  -7  10   7     1161.13     1239.21     61.65 o
  -5  10   7        4.09        2.12     18.43 o
  -4  10   7        7.26       14.74     17.84 o
  -3  10   7      332.35      341.64     24.99 o
  -2  10   7     3524.69     3434.53     87.60 o
  -1  10   7       31.29       52.13     12.45 o
   0  10   7       21.28       34.78      7.97 o
   1  10   7     4570.45     4578.74    180.75 o
   2  10   7     1102.84     1157.12     46.25 o
   3  10   7        2.05        2.99     10.48 o
   4  10   7     1105.89      705.96     57.35 o
   5  10   7      149.94      125.35     18.33 o
   6  10   7      783.50      799.10     73.02 o
   7  10   7        0.66       16.56     46.71 o
   8  10   7       69.98      165.55     58.53 o
  -9  11   7      166.77      142.70     50.55 o
  -8  11   7        9.70       34.37     56.47 o
  -7  11   7      776.47      871.35     46.62 o
  -6  11   7       22.72       20.27     17.14 o
  -5  11   7      474.45      474.66     31.39 o
  -4  11   7     1266.48     1268.14     48.99 o
  -3  11   7      221.24      127.71     28.97 o
  -2  11   7        2.56       43.15     22.28 o
  -1  11   7     2135.02     1987.86     60.55 o
   0  11   7       41.37       72.90     19.90 o
   1  11   7        0.95        9.83      9.57 o
   2  11   7      638.29      604.37     25.47 o
   3  11   7      173.25      197.90     16.42 o
   4  11   7       35.37       27.20     11.23 o
   5  11   7      159.15      163.19     20.69 o
   6  11   7     1959.52     1885.27    241.53 o
   7  11   7     1081.56     1371.13    150.18 o
   8  11   7       29.71      -25.42     37.84 o
  -9  12   7      561.51      578.34     63.03 o
  -8  12   7      610.90      727.33     58.23 o
  -7  12   7      226.83      245.77     26.23 o
  -6  12   7      413.84      574.55     41.22 o
  -5  12   7     1191.43     1351.74     58.64 o
  -4  12   7      668.62      715.12     32.92 o
  -3  12   7      604.77      601.23     42.49 o
  -2  12   7     1128.73     1095.76     49.79 o
  -1  12   7     4605.64     4729.43    149.68 o
   0  12   7     2781.80     2953.77     94.17 o
   1  12   7     2910.66     2835.30    102.99 o
   2  12   7        6.97       -2.96     10.73 o
   3  12   7      652.79      687.90     28.99 o
   6  12   7      231.28      196.74     27.33 o
   7  12   7       26.19       18.33     49.67 o
   8  12   7     1440.31     1704.60    160.23 o
  -9  13   7       56.00       83.19     47.89 o
  -8  13   7      131.59       73.81     51.30 o
  -7  13   7        8.17       56.97     65.63 o
  -6  13   7        6.63       28.51     16.00 o
  -5  13   7      124.55      130.97     25.99 o
  -4  13   7       95.95       72.72     21.29 o
  -3  13   7      260.04      261.46     25.13 o
  -2  13   7       69.28       74.84     15.57 o
  -1  13   7      615.50      466.34     39.40 o
   0  13   7      157.50      188.04     14.51 o
   1  13   7     1155.53     1064.68    181.52 o
   3  13   7       92.79      108.04     13.04 o
   4  13   7      368.75      333.47     38.43 o
   5  13   7       51.99       41.39     30.15 o
   6  13   7      286.81      204.82     57.35 o
   7  13   7      241.80      193.93     47.89 o
   8  13   7       20.15      -61.08    122.98 o
  -9  14   7       72.57       -9.26     29.34 o
  -8  14   7       25.46       35.11     41.10 o
  -7  14   7      435.46      514.46     65.40 o
  -6  14   7     1865.32     2235.47     69.78 o
  -5  14   7      362.86      325.66     35.66 o
  -4  14   7      470.21      296.81     49.07 o
  -3  14   7     2322.55     2171.75     93.39 o
  -2  14   7     3038.40     3326.96    119.42 o
  -1  14   7       76.41       68.81     19.60 o
   0  14   7      164.18      179.74     24.83 o
   1  14   7     3908.03     4255.86    231.07 o
   2  14   7     3698.56     2551.28    232.36 o
   3  14   7        4.99       -2.33     10.46 o
   5  14   7     1673.11     1948.56     92.45 o
   6  14   7      877.74      672.36     51.48 o
   7  14   7       26.57       -8.46     25.71 o
   8  14   7        5.54       19.40     42.17 o
  -8  15   7       36.62       49.32     20.58 o
  -7  15   7      242.22      322.64     53.24 o
  -6  15   7       46.71       41.39     31.93 o
  -5  15   7      227.71      259.56     37.25 o
  -4  15   7      522.48      483.72     31.92 o
  -3  15   7      246.37      256.02     41.98 o
  -2  15   7        2.95       21.88     23.65 o
  -1  15   7      197.29      210.32     19.63 o
   0  15   7      183.43      179.76     22.34 o
   1  15   7       37.43       12.59     18.30 o
   2  15   7      676.51      675.37     48.74 o
   3  15   7      711.18      753.41     50.26 o
   4  15   7     1240.51      583.50     62.97 o
   5  15   7      726.43      779.70     52.67 o
   6  15   7      336.96      435.25     29.81 o
   7  15   7      496.27      254.07    198.37 o
  -8  16   7      374.67      353.88     52.87 o
  -7  16   7      605.77      623.78     62.67 o
  -6  16   7     1554.27     1744.81    125.94 o
  -5  16   7     1066.33      969.67     83.96 o
  -4  16   7        5.90       20.91     16.21 o
  -3  16   7       73.29       83.37     26.61 o
  -2  16   7      210.32      207.09     21.36 o
  -1  16   7     2779.94     2808.10     97.37 o
   0  16   7     2704.35     2801.49    107.58 o
   1  16   7     2884.50     2984.51    111.44 o
   2  16   7       10.87        1.18     19.98 o
   4  16   7      303.57      330.50     27.64 o
   5  16   7       38.41       12.06     25.55 o
   6  16   7      318.52      299.20     32.43 o
   7  16   7      162.19      151.08     60.31 o
  -8  17   7      258.01      268.48     34.12 o
  -7  17   7      300.19      321.64     55.58 o
  -6  17   7       14.53       46.12     52.03 o
  -5  17   7        7.46       50.85     57.35 o
  -4  17   7      631.22      645.16     42.91 o
  -3  17   7      348.19      363.00     29.92 o
  -2  17   7     1115.80     1154.40     56.24 o
  -1  17   7     1434.86     1330.41     71.05 o
   0  17   7       81.64      103.23     16.32 o
   1  17   7       35.88       66.74     20.85 o
   2  17   7     1093.41     1010.32     64.92 o
   3  17   7      137.15      120.84     27.58 o
   4  17   7      433.09      416.41     35.05 o
   5  17   7       71.71       62.32     22.53 o
   6  17   7      655.34      725.01     59.22 o
   7  17   7       43.05       47.92     61.76 o
  -8  18   7       41.88       34.49     36.78 o
  -7  18   7      364.52      287.98     45.31 o
  -5  18   7        3.51        1.51     20.58 o
  -4  18   7        5.67       20.43     14.19 o
  -3  18   7     2225.23     2413.01    102.17 o
  -2  18   7      807.63      935.67     47.03 o
  -1  18   7        9.00       -1.11     13.89 o
   0  18   7      164.33      160.25     19.93 o
   1  18   7     3848.33     4219.17    129.78 o
   2  18   7     4143.65     4658.08    153.62 o
   3  18   7        7.08        9.01     16.92 o
   4  18   7     1490.18     1538.57     77.04 o
   5  18   7     2350.30     2541.94    108.45 o
   6  18   7      689.84      739.49     73.12 o
   7  18   7       74.73      111.96     33.13 o
  -7  19   7      307.40      353.84     65.32 o
  -6  19   7       11.71       22.43     34.67 o
  -5  19   7      245.25      210.58     27.32 o
  -4  19   7       14.50       20.62     16.48 o
  -3  19   7      253.06      247.72     21.50 o
  -2  19   7      243.02      246.84     35.16 o
  -1  19   7      157.26      157.88     20.86 o
   0  19   7      938.00      960.91     41.03 o
   1  19   7      776.96      828.57     49.38 o
   2  19   7       39.68       25.59     22.44 o
   3  19   7      250.88      235.70     24.54 o
   4  19   7      356.93      361.63     36.97 o
   5  19   7      185.25      166.13     26.52 o
   6  19   7       29.38       37.38     31.91 o
  -7  20   7      280.94      280.28     60.34 o
  -6  20   7       99.31       67.42     36.95 o
  -5  20   7       12.23       29.00     18.97 o
  -4  20   7       90.18      144.79     27.97 o
  -3  20   7     1471.67     1586.84     64.17 o
  -2  20   7     1292.46     1357.39     56.10 o
  -1  20   7      165.87      145.51     34.00 o
   0  20   7      246.80      243.23     20.08 o
   1  20   7      375.75      293.14     26.22 o
   2  20   7       13.92       37.93     23.53 o
   3  20   7      852.88     1023.31     67.88 o
   4  20   7        7.07        5.60     27.77 o
   5  20   7       20.81       -8.80     22.44 o
   6  20   7       41.40       28.11     21.99 o
  -7  21   7      677.14      711.14     58.62 o
  -6  21   7       63.23       55.56     31.10 o
  -5  21   7      673.55      710.36     53.30 o
  -4  21   7     1627.81     1701.76    126.23 o
  -3  21   7      601.12      644.95     37.06 o
  -2  21   7      441.01      404.90     33.70 o
  -1  21   7     1240.32     1332.10     60.64 o
   0  21   7     2246.07     2434.92    114.17 o
   1  21   7      386.72      384.30     29.82 o
   2  21   7      350.82      308.42     30.65 o
   3  21   7     1110.01     1266.27     89.00 o
   4  21   7      271.63      342.99     34.18 o
   5  21   7       35.37       25.79     27.26 o
  -6  22   7      701.33      632.89     44.14 o
  -5  22   7        2.42       -0.69     22.36 o
  -4  22   7       12.34       13.84     21.75 o
  -3  22   7        4.99        3.69     17.06 o
  -2  22   7      184.15      221.77     21.82 o
  -1  22   7       59.61       70.51     28.17 o
   0  22   7      224.29      212.47     30.89 o
   1  22   7     1186.30     1148.10     59.71 o
   2  22   7     2720.46     3051.35    123.21 o
   3  22   7       39.03       -4.93     30.20 o
   4  22   7      280.57      227.06     38.92 o
   5  22   7     1222.89     1278.78     77.78 o
  -6  23   7       92.09       93.63     32.82 o
  -5  23   7      541.45      468.85     48.87 o
  -4  23   7        5.94       18.14     21.68 o
  -3  23   7      574.62      630.12     40.39 o
  -2  23   7        0.45        5.18     18.04 o
  -1  23   7      530.80      536.96     40.25 o
   0  23   7      271.21      254.92     33.59 o
   1  23   7      683.56      703.84     51.39 o
   2  23   7      281.54      317.84     45.93 o
   3  23   7       78.98       76.17     52.79 o
   4  23   7      336.29      333.80     53.45 o
   5  23   7      192.79      161.51     32.24 o
  -5  24   7       77.87       -5.66     37.72 o
  -4  24   7      136.33      185.93     25.22 o
  -3  24   7      228.06      217.92     23.82 o
  -2  24   7      716.20      795.02     72.80 o
  -1  24   7       54.88      138.61     35.05 o
   0  24   7       64.79       71.08     26.55 o
   1  24   7      557.39      623.51     45.41 o
   2  24   7      123.76      169.16     35.18 o
   3  24   7      219.28      160.50     44.52 o
   4  24   7       43.25       20.54     32.70 o
  -4  25   7      870.66      931.16     85.43 o
  -3  25   7      574.60      647.95     47.45 o
  -2  25   7      511.58      624.27     45.09 o
  -1  25   7     1185.10     1140.99     67.28 o
   0  25   7      600.93      500.73     67.18 o
   1  25   7      350.29      346.49     70.80 o
   2  25   7      507.48      553.66     42.81 o
   3  25   7      836.09      916.93     62.08 o
  -4  26   7        0.12       37.25     62.67 o
  -3  26   7      130.97      119.02     41.18 o
  -2  26   7      381.42      375.49     40.44 o
  -1  26   7        0.60       -2.67     24.31 o
   0  26   7        0.49       -3.58     30.10 o
   1  26   7       57.01       81.73     31.07 o
   2  26   7       63.48       21.82     29.86 o
  -2  27   7      360.81      341.77     53.89 o
  -1  27   7      440.52      366.35     40.73 o
   0  27   7      342.55      347.82     34.07 o
   1  27   7       96.52      121.68     35.10 o
  -9   0   8       55.78       49.67     37.84 o
  -6   0   8        4.69       10.05     27.79 o
  -5   0   8      552.27      639.15     67.40 o
  -4   0   8     2600.10     2736.94    152.54 o
  -3   0   8     7451.15     6657.58    429.85 o
  -2   0   8      180.04      167.33     43.75 o
  -1   0   8      383.89      435.17     37.84 o
   0   0   8    11126.34    11339.17    392.00 o
   1   0   8    11887.84    12736.91    571.75 o
   2   0   8        8.41       33.18      9.24 o
   3   0   8     1512.00     1533.73    128.30 o
   4   0   8     1459.08     1524.86     99.33 o
   5   0   8     4051.88     3674.68    257.20 o
   7   0   8      556.55      572.93    115.89 o
   8   0   8     1416.59     1787.38    166.74 o
  -9   1   8      524.46      589.15     98.44 o
  -8   1   8      349.11       26.61     50.26 o
  -6   1   8      341.98      335.24     50.85 o
  -5   1   8     1990.47     2184.70    138.35 o
  -4   1   8     1428.75     1659.07    112.93 o
  -3   1   8      206.35      284.12     27.41 o
  -2   1   8       47.21       60.54     17.00 o
  -1   1   8      162.80      125.31     28.08 o
   0   1   8       19.36      451.13     66.22 o
   1   1   8     1946.17     2120.10     75.95 o
   2   1   8     1441.85     1587.46     41.44 o
   3   1   8      202.74      249.06     19.03 o
   4   1   8        7.28       33.57     10.00 o
   5   1   8     1150.19     1343.08     74.44 o
   7   1   8      140.75       78.46     36.38 o
   8   1   8        5.32      -16.83     40.40 o
  -9   2   8       13.62       51.15     36.53 o
  -8   2   8      491.63      723.70    141.31 o
  -7   2   8      210.60      176.79     30.75 o
  -6   2   8       28.84       40.21     30.75 o
  -5   2   8     1009.37     1212.08     89.28 o
  -4   2   8        1.47       59.38     18.61 o
  -3   2   8      442.85      473.32     34.93 o
  -2   2   8      370.77      356.96     26.94 o
  -1   2   8      150.41      128.81     36.36 o
   0   2   8     2777.25     2944.09    107.63 o
   1   2   8     1836.08     2017.99     50.07 o
   2   2   8       27.49       39.77      9.04 o
   3   2   8      400.81      438.69     24.52 o
   4   2   8      218.54      232.08     17.95 o
   5   2   8      300.01      301.83     44.67 o
   7   2   8      144.91      101.88     79.23 o
   8   2   8      380.60      422.61     45.23 o
  -9   3   8     1722.13     1846.39    101.40 o
  -8   3   8     1949.70     2135.63    144.27 o
  -7   3   8       14.83       32.82     18.01 o
  -5   3   8      386.94      388.46     50.26 o
  -4   3   8     1942.96     1965.84    119.09 o
  -3   3   8      644.81      672.14    163.19 o
  -2   3   8       72.18      109.38     30.15 o
  -1   3   8      160.97      143.04     15.38 o
   0   3   8     1229.73     1294.99     36.69 o
   1   3   8     4208.19     4423.70    102.70 o
   2   3   8     1904.85     2082.16     89.90 o
   3   3   8      257.06      251.86     21.05 o
   4   3   8      479.94      445.01     31.82 o
   5   3   8     2573.35     2581.44    219.95 o
   6   3   8     1705.53     1739.48    149.59 o
   7   3   8       70.21       80.70     33.84 o
   8   3   8       47.20       26.61    126.53 o
  -9   4   8       14.01      110.88    136.29 o
  -8   4   8       59.61      152.30     28.53 o
  -7   4   8      721.74      949.33     64.74 o
  -5   4   8       30.05      115.94     30.94 o
  -4   4   8     6065.97     6583.70    203.67 o
  -3   4   8     9816.26    10400.90    351.00 o
  -2   4   8       73.03      114.67     26.14 o
  -1   4   8        2.29       22.95      8.00 o
   0   4   8     5040.65     4564.35    112.47 o
   1   4   8     4917.38     4984.63    156.01 o
   2   4   8       12.57       33.24      8.91 o
   3   4   8      465.95      489.20     31.58 o
   4   4   8      700.54      716.42     42.88 o
   5   4   8     1140.95     1262.33     53.33 o
   6   4   8       90.04       76.86     31.93 o
   7   4   8       74.75      100.87     37.86 o
   8   4   8      237.13      260.15     44.94 o
  -9   5   8      565.95      498.07     66.81 o
  -8   5   8       11.79       65.63     19.52 o
  -7   5   8       32.61       36.95     21.24 o
  -5   5   8     1941.13     2093.37    105.54 o
  -4   5   8       19.43      110.91     39.91 o
  -3   5   8        0.01      170.73     29.25 o
  -2   5   8     1640.41     1705.80     64.85 o
  -1   5   8     1801.93     1713.92     43.24 o
   0   5   8       42.98      111.90     11.53 o
   1   5   8       43.19       66.40     12.32 o
   2   5   8        2.66       -1.80      7.33 o
   3   5   8      505.33      515.93     24.10 o
   4   5   8       73.23       72.87      9.96 o
   5   5   8        3.25       15.79      9.32 o
   6   5   8      116.98      154.04     28.00 o
   7   5   8      434.17      431.62     71.54 o
   8   5   8       19.53       27.79     37.84 o
  -9   6   8        1.60       34.60     76.27 o
  -8   6   8       62.70       87.17     24.31 o
  -7   6   8      366.90      214.04     37.84 o
  -6   6   8      150.59      203.74     21.81 o
  -3   6   8     1836.61     1827.70     94.51 o
  -2   6   8       37.73       65.66     11.23 o
  -1   6   8      130.83      146.70     11.40 o
   0   6   8     2854.37     2791.06     76.59 o
   1   6   8     1519.37     1656.78     58.75 o
   2   6   8      190.59      200.39     14.76 o
   3   6   8      312.32      349.18     34.06 o
   4   6   8       10.10       17.91      8.12 o
   5   6   8      602.43      655.50     34.72 o
   6   6   8      676.51      689.59     51.61 o
   7   6   8      215.09      245.96     47.89 o
   8   6   8      892.95      998.64     99.33 o
  -9   7   8       47.71      129.78     50.59 o
  -8   7   8      690.95      922.61     58.80 o
  -7   7   8      122.92       19.12     23.95 o
  -6   7   8      113.37      165.34     19.98 o
  -5   7   8     1293.38     1392.58    136.58 o
  -4   7   8     1875.67     1994.40     73.55 o
  -3   7   8      996.77     1009.45     34.57 o
  -2   7   8      322.92      325.34     18.01 o
  -1   7   8      219.31      202.72     13.45 o
   0   7   8     1562.73     1446.77     53.77 o
   1   7   8     1714.20     1889.49     65.73 o
   2   7   8      520.28      569.17     35.35 o
   3   7   8      635.94      679.72     35.47 o
   4   7   8      257.37      218.77     23.65 o
   5   7   8     3275.88     3429.89    176.83 o
   6   7   8      660.44      745.74     63.74 o
   7   7   8       13.63       30.75     45.53 o
   8   7   8        1.89        3.55     43.16 o
  -9   8   8        0.01       61.66     40.66 o
  -8   8   8      306.52      317.53     38.83 o
  -7   8   8      929.17      967.30     90.46 o
  -6   8   8       41.99       76.70     18.75 o
  -5   8   8      338.63      324.12     32.80 o
  -4   8   8      739.31      847.20     44.78 o
  -3   8   8     1463.36     1476.14     71.00 o
  -2   8   8      121.17      108.20     11.74 o
  -1   8   8      235.22      197.02     14.23 o
   0   8   8     2273.71     2255.81     72.92 o
   1   8   8     1663.11     1647.40     66.22 o
   2   8   8       13.50       41.06     10.33 o
   3   8   8      147.83      159.87     15.83 o
   4   8   8      951.27      856.17     69.47 o
   5   8   8      275.27      321.64     31.34 o
   6   8   8        2.20       24.83     45.53 o
   7   8   8      127.23      109.97     49.07 o
   8   8   8      101.49       -9.46    128.89 o
  -9   9   8      982.91     1126.46     69.87 o
  -8   9   8       55.50       96.96     22.72 o
  -7   9   8        1.37       23.72     75.39 o
  -6   9   8      413.30      483.10     46.24 o
  -5   9   8      743.93      967.56     56.85 o
  -4   9   8      802.90      811.41     35.67 o
  -3   9   8      721.27      709.91     31.13 o
  -2   9   8      321.18      331.30     42.28 o
  -1   9   8     2687.16     2722.84     83.54 o
   0   9   8       52.75       53.79     10.87 o
   1   9   8      339.95      297.70     42.29 o
   2   9   8     1902.07     1915.99    156.94 o
   3   9   8     1500.46     1589.30    121.21 o
   4   9   8       47.10       52.03     14.78 o
   6   9   8     2364.60     2522.31    141.90 o
   7   9   8      199.66      271.98     54.99 o
   8   9   8       75.29      -25.42     56.76 o
  -9  10   8      131.02      151.49     29.22 o
  -8  10   8       80.66       60.83     45.53 o
  -7  10   8     1151.01     1339.58     73.78 o
  -6  10   8      244.40      119.43     34.29 o
  -5  10   8       87.87       70.95     36.66 o
  -4  10   8     2137.40     2026.25    122.39 o
  -3  10   8     2157.15     2303.18     81.90 o
  -2  10   8      540.62      478.86     28.00 o
  -1  10   8       45.27       56.69     11.42 o
   0  10   8      699.39      806.86     32.81 o
   1  10   8      762.05      794.93     44.42 o
   2  10   8      513.37      440.57     39.03 o
   3  10   8        5.12       10.64     13.01 o
   4  10   8      809.76      724.88     59.13 o
   5  10   8      712.42      435.96     33.01 o
   6  10   8      468.17      614.91     82.19 o
   7  10   8      636.19      600.72    118.25 o
  -9  11   8      363.61      332.33     36.90 o
  -8  11   8       97.59      120.20     31.52 o
  -7  11   8      110.75       87.12     26.58 o
  -6  11   8       50.95       11.80     35.78 o
  -5  11   8        1.25       -4.14     20.66 o
  -4  11   8      743.53      820.86     73.49 o
  -3  11   8       18.77       40.89     22.41 o
  -2  11   8       58.42       64.41     13.49 o
  -1  11   8      165.23      194.75     17.52 o
   0  11   8      633.89      634.08     29.00 o
   1  11   8      317.15      329.34     39.02 o
   2  11   8       18.03       10.23     21.93 o
   4  11   8        4.16       12.42     11.23 o
   5  11   8      596.92      557.41    100.51 o
   6  11   8      184.08      211.08     53.21 o
   7  11   8        6.32       73.91     59.13 o
  -8  12   8        3.69      -22.61     30.90 o
  -7  12   8      104.97      123.38     20.55 o
  -6  12   8      189.99      303.14     69.77 o
  -5  12   8       12.52      -17.74     39.61 o
  -4  12   8      136.45      154.56     24.09 o
  -3  12   8      202.01      177.38     53.80 o
  -2  12   8      439.52      421.39     26.19 o
  -1  12   8        5.51       18.73     12.36 o
   0  12   8      285.23      308.73     19.03 o
   1  12   8       91.81       72.13     49.07 o
   2  12   8      219.91      160.23     33.11 o
   3  12   8      888.49      881.87     47.15 o
   6  12   8      183.48      255.42     46.71 o
   7  12   8      206.53      220.54     58.53 o
  -8  13   8     1003.24     1035.16     71.04 o
  -7  13   8       72.13       59.93     21.24 o
  -6  13   8     1383.83     1623.01    126.53 o
  -5  13   8     2880.32     2842.42    109.99 o
  -4  13   8      920.98      908.70     69.94 o
  -3  13   8      373.25      394.63     65.63 o
  -2  13   8     1985.29     2268.66    121.21 o
  -1  13   8     3587.25     3789.75    136.03 o
   0  13   8      610.70      664.59     38.19 o
   1  13   8      330.57      369.21     24.32 o
   3  13   8     1812.28     1972.59     94.00 o
   7  13   8     1303.96      555.19     81.59 o
  -8  14   8       62.36       49.41     59.16 o
  -7  14   8      781.24      743.80     41.57 o
  -6  14   8       45.78       55.50     24.01 o
  -5  14   8      188.34      268.70     33.37 o
  -4  14   8     1272.16     1311.71     57.66 o
  -3  14   8     3900.04     3868.75    151.03 o
  -2  14   8        4.04       10.68     14.25 o
  -1  14   8      153.66      119.95     17.88 o
   0  14   8       40.18       49.59     18.62 o
   1  14   8      200.80      223.22     29.05 o
   3  14   8      426.90      352.08     33.41 o
   4  14   8      504.75      538.64     60.31 o
   5  14   8        1.34       15.96     34.88 o
   7  14   8       40.01       23.04     42.51 o
  -8  15   8      306.95      301.11     66.83 o
  -7  15   8       79.88      103.95     27.50 o
  -6  15   8        1.94       36.79     22.66 o
  -5  15   8     1119.60     1126.20     55.06 o
  -4  15   8       24.44       50.85     32.52 o
  -3  15   8       31.69       72.78     18.43 o
  -2  15   8       16.69       31.06     23.82 o
  -1  15   8       59.09       45.48     24.08 o
   0  15   8       67.09       62.27     17.79 o
   1  15   8        4.33       16.22     19.99 o
   2  15   8      807.33      614.91     55.58 o
   4  15   8      122.88       82.78     58.53 o
   5  15   8       34.29       34.78     15.33 o
   6  15   8      179.61      189.54     72.43 o
  -7  16   8        5.67        1.43     24.92 o
  -6  16   8      282.25      338.37     31.95 o
  -5  16   8        0.26        4.78     18.11 o
  -4  16   8     2643.02     2961.62    186.25 o
  -3  16   8      189.51      263.11     38.05 o
  -2  16   8      299.84      332.93     32.32 o
  -1  16   8       21.27       27.79     24.83 o
   0  16   8     1732.75     1980.09     75.88 o
   1  16   8      109.65       97.65     17.51 o
   2  16   8        4.74        3.34     18.33 o
   3  16   8     1865.79     1935.44     74.60 o
   4  16   8      377.38      447.56     53.65 o
   5  16   8       27.16       55.83     18.44 o
   6  16   8       21.75       71.11     78.64 o
  -7  17   8      184.33      124.07     22.10 o
  -6  17   8      318.12      314.94     34.67 o
  -5  17   8      173.00      185.48     29.78 o
  -4  17   8       16.06       34.78     23.73 o
  -3  17   8      207.79      221.39     34.76 o
  -2  17   8     1049.71     1215.35     67.94 o
  -1  17   8     1424.77     1714.06    125.94 o
   0  17   8      753.00      777.64     40.63 o
   1  17   8       49.51       64.58     14.69 o
   2  17   8     1513.48     1624.64     88.72 o
   3  17   8     1755.27     1929.86     96.61 o
   4  17   8      349.13      327.01     39.34 o
   5  17   8      866.58      922.95     52.54 o
   6  17   8      577.87      553.99     60.05 o
  -7  18   8      181.65      133.73     25.64 o
  -6  18   8      106.80       72.70     25.66 o
  -5  18   8      160.12      169.56     23.13 o
  -3  18   8       60.59       68.30     25.51 o
  -2  18   8       16.28       57.43     16.07 o
  -1  18   8        2.84       28.30     29.27 o
   0  18   8       48.17       60.71     14.31 o
   1  18   8       26.07      -29.18     29.18 o
   2  18   8     1143.67     1221.58     95.03 o
   3  18   8      268.45      231.09     26.74 o
   4  18   8        0.49       -0.94     36.42 o
   5  18   8       63.75       38.38     45.58 o
   6  18   8      254.02      225.60     83.81 o
  -6  19   8        2.84       15.69     21.72 o
  -5  19   8      723.85      782.73     48.87 o
  -4  19   8      133.25       65.70     34.29 o
  -3  19   8        5.53       34.08     20.34 o
  -2  19   8      129.45      133.14     36.20 o
  -1  19   8      798.99      847.61     70.43 o
   0  19   8        2.45       10.73     18.52 o
   1  19   8      321.10      300.80     91.35 o
   2  19   8     1294.66     1550.47     94.19 o
   3  19   8     1241.97     1325.52     70.99 o
   4  19   8      207.86      197.03     42.00 o
   5  19   8        4.35       -1.60     33.49 o
  -6  20   8      327.76      315.88     36.36 o
  -5  20   8        7.05       23.79     19.50 o
  -4  20   8       97.08      117.91     37.94 o
  -3  20   8       39.70       15.19     25.24 o
  -2  20   8       11.12       25.03     19.00 o
  -1  20   8     1152.94     1138.94     58.18 o
   0  20   8     1380.29     1494.93    102.38 o
   1  20   8      145.71      224.37     39.05 o
   2  20   8        0.25      -35.10     35.10 o
   3  20   8       28.12       -1.79     25.29 o
   4  20   8      124.30       64.35     81.30 o
   5  20   8        6.03       75.61     44.84 o
  -6  21   8      466.46      549.38     76.53 o
  -5  21   8        7.61       -0.99     18.50 o
  -4  21   8       62.71       44.34     26.35 o
  -3  21   8        0.13        3.45     19.39 o
  -2  21   8     1110.00     1124.68     67.84 o
  -1  21   8      317.21      364.27     51.58 o
   0  21   8      499.67      462.29     40.71 o
   1  21   8      197.98      165.64     26.40 o
   2  21   8      125.05      120.03     28.53 o
   3  21   8      473.87      450.51     38.37 o
   4  21   8       58.45       51.38     30.45 o
  -5  22   8       53.88       77.36     28.67 o
  -4  22   8      848.88      913.08     62.73 o
  -3  22   8     1094.10     1224.09    124.69 o
  -2  22   8     1156.48     1124.17     51.99 o
  -1  22   8      652.23      606.43     49.86 o
   0  22   8     1383.01     1611.31     78.38 o
   1  22   8     1266.05     1361.89    115.44 o
   2  22   8      843.22      827.25     53.74 o
   3  22   8      340.54      414.89     43.22 o
   4  22   8        5.88      -19.03     28.08 o
  -4  23   8       67.00       56.51     33.39 o
  -3  23   8       25.38       36.47     22.86 o
  -2  23   8      918.49     1074.49     61.20 o
  -1  23   8      662.25      673.95     59.43 o
   0  23   8        3.86       -8.26     17.11 o
   1  23   8      762.70      783.83     59.37 o
   2  23   8      896.12      934.21     56.09 o
   3  23   8      108.65       93.10     44.23 o
  -4  24   8       13.93      -24.78     31.48 o
  -3  24   8      349.13      341.09     72.59 o
  -2  24   8      231.24      241.70     31.74 o
  -1  24   8       87.55      105.75     46.81 o
   0  24   8      110.00      113.92     25.80 o
   1  24   8      258.92      229.05     42.92 o
   2  24   8       27.90        3.03     31.24 o
  -3  25   8       41.23       23.06     50.26 o
  -2  25   8       22.83       21.61     24.29 o
  -1  25   8       10.93       -5.55     22.49 o
   0  25   8       71.56       79.83     30.86 o
   1  25   8       59.60       68.73     40.14 o
  -9   1   9      192.31      144.59     47.61 o
  -8   1   9       13.85       43.16     42.57 o
  -6   1   9     1719.08       59.72     42.57 o
  -5   1   9       13.73       18.92     28.97 o
  -4   1   9       20.27       29.47     19.32 o
  -3   1   9     1881.59     2070.00    136.58 o
  -2   1   9     2340.53     2354.76     90.41 o
  -1   1   9      386.37      429.61     37.84 o
   0   1   9      883.33     1108.65     52.86 o
   1   1   9     2760.78     3037.39    117.72 o
   2   1   9      373.30      443.79     29.63 o
   3   1   9       39.44       37.79     13.01 o
   4   1   9      279.29      230.97     23.16 o
   5   1   9      930.07      905.00     57.61 o
   7   1   9       60.23       -3.55    109.97 o
  -9   2   9       30.07       62.11     38.77 o
  -8   2   9       17.95       26.02     49.67 o
  -7   2   9      618.95      716.61    140.13 o
  -6   2   9        1.03       97.62     33.40 o
  -5   2   9       18.35       19.51     30.75 o
  -4   2   9     1164.54     1267.97     73.99 o
  -3   2   9      885.15     1067.81     74.50 o
  -1   2   9      474.46      530.59     28.28 o
   0   2   9     1821.07     1734.24     84.32 o
   1   2   9      462.24      548.05     27.15 o
   2   2   9      554.35      552.63     90.76 o
   3   2   9       39.82       59.35     13.26 o
   4   2   9      413.47      415.75     23.74 o
   5   2   9        3.05       53.80     19.51 o
   7   2   9     1144.01     1027.87     70.06 o
  -9   3   9       15.31       41.68     50.38 o
  -8   3   9        3.39       16.61     51.95 o
  -7   3   9      274.96      323.26     54.40 o
  -6   3   9      697.60      689.04     77.75 o
  -5   3   9        0.91      -11.26     23.95 o
  -3   3   9       83.99      123.20     46.58 o
  -2   3   9        3.31       41.82     14.35 o
  -1   3   9      516.69      453.77     37.75 o
   0   3   9      224.44      198.80     24.24 o
   1   3   9     4847.69     4917.56    159.03 o
   2   3   9     3217.93     3188.89    170.66 o
   3   3   9        0.27       -0.11      9.28 o
   4   3   9      341.43      282.36     17.84 o
   5   3   9      585.11      589.63     77.75 o
   7   3   9       60.36       83.37     40.80 o
  -9   4   9      147.05      186.95     42.74 o
  -8   4   9      205.09      356.53     68.59 o
  -7   4   9      710.06       23.65     37.25 o
  -6   4   9       17.49      144.69     36.96 o
  -5   4   9      110.94      155.36     26.76 o
  -4   4   9      893.46       36.66     30.75 o
  -3   4   9      372.85      525.35     42.67 o
  -2   4   9        5.07       99.17     18.43 o
  -1   4   9      197.50      229.24     23.93 o
   0   4   9      264.64      249.01     19.18 o
   1   4   9      288.19      415.89     27.92 o
   2   4   9       91.41      159.97     20.87 o
   3   4   9      879.56      926.09     47.34 o
   4   4   9     1089.67     1152.96     87.51 o
   5   4   9       81.29       57.89     16.74 o
   7   4   9      704.30      692.36     63.86 o
  -9   5   9       85.88      114.12     64.35 o
  -8   5   9       62.89       39.25     34.47 o
  -7   5   9      156.19      109.73     79.52 o
  -6   5   9     3744.98     4476.22    149.84 o
  -5   5   9      735.56      797.10     44.78 o
  -4   5   9      224.69      207.04     36.07 o
  -3   5   9     3394.15     3493.07    106.38 o
  -2   5   9     8989.40     9620.82    371.62 o
  -1   5   9       22.51       28.93      9.79 o
   0   5   9       22.64       37.73     13.71 o
   1   5   9     6235.57     6129.75    189.92 o
   2   5   9     3020.25     2917.05    126.07 o
   3   5   9       43.49       49.98     14.43 o
   4   5   9       22.24       50.26     10.87 o
   5   5   9      762.67      787.51     51.90 o
   7   5   9      174.45      250.69     71.54 o
  -8   6   9       24.33       74.54     58.37 o
  -7   6   9     1570.82     1545.37     93.00 o
  -6   6   9       14.45      121.39     61.22 o
  -5   6   9      689.83      843.21     42.04 o
  -4   6   9      332.18      270.21     46.71 o
  -3   6   9        2.29       81.53     23.91 o
  -2   6   9      136.64      246.50     41.40 o
  -1   6   9        2.56       29.52     13.52 o
   0   6   9      373.54      406.19     20.41 o
   1   6   9      898.51     1029.26     53.85 o
   2   6   9     1655.93     1707.24     89.96 o
   3   6   9       91.60       38.43     17.74 o
   4   6   9      555.63      449.96     40.80 o
   5   6   9       70.45       52.47     11.48 o
   7   6   9       19.96       59.72     36.07 o
  -8   7   9       18.85       33.82     45.94 o
  -7   7   9       37.39      111.33     64.74 o
  -6   7   9       76.12       71.38     25.12 o
  -5   7   9       34.67       45.62     27.48 o
  -4   7   9        7.84       29.15     26.02 o
  -3   7   9       24.45      -33.11     54.99 o
  -2   7   9       79.85      153.18     17.55 o
  -1   7   9      173.94      143.98     16.10 o
   0   7   9       42.72       34.66     10.32 o
   1   7   9        8.68       16.75     11.77 o
   2   7   9      186.78      238.56     22.17 o
   3   7   9       32.58       54.49     12.70 o
   4   7   9      772.92      847.87     73.91 o
   5   7   9      203.76      137.76     21.29 o
   7   7   9      448.91      466.50     86.92 o
  -8   8   9      681.17      774.15     67.79 o
  -7   8   9      263.49      224.68    153.14 o
  -6   8   9        0.42      -12.58     31.80 o
  -5   8   9     2253.70     2472.10     93.50 o
  -4   8   9     2807.88     3070.17    114.58 o
  -3   8   9     1622.26     1711.10     94.01 o
  -2   8   9      361.56      382.58     34.83 o
  -1   8   9      356.22      327.18     81.00 o
   0   8   9       55.01       97.34     14.98 o
   1   8   9      121.91      103.57     16.61 o
   2   8   9      784.78      712.47     81.59 o
   3   8   9     2635.38     2884.76    143.96 o
   4   8   9     2949.87     3028.60    135.37 o
   5   8   9        7.83       12.71      8.74 o
   7   8   9      709.08      791.70     89.87 o
  -8   9   9        1.86       33.83    147.81 o
  -7   9   9      136.73      111.74     37.71 o
  -6   9   9     1803.72     2109.17     98.08 o
  -5   9   9        1.51       29.94     38.73 o
  -4   9   9       25.80      164.96     83.37 o
  -3   9   9      933.65      860.25     51.76 o
  -2   9   9     3197.97     3426.32    386.09 o
  -1   9   9      173.17      161.32     17.30 o
   0   9   9       58.74       82.69     13.14 o
   1   9   9      728.92      783.76     36.54 o
   2   9   9     1962.59     1999.80     78.73 o
   3   9   9      128.16      108.20     22.47 o
   4   9   9        5.39       44.94     15.37 o
   5   9   9      634.03      375.02     42.28 o
   6   9   9     1283.42     1396.55    107.02 o
   7   9   9      304.84      336.72     61.49 o
  -8  10   9      726.11      796.12     73.87 o
  -7  10   9      125.35      122.88     45.79 o
  -6  10   9       89.17      155.92     73.91 o
  -5  10   9      409.82      363.03     57.35 o
  -4  10   9     1552.12     1750.72    111.75 o
  -3  10   9      100.67       51.46     30.10 o
  -2  10   9       59.15       48.91     28.59 o
  -1  10   9      822.02      811.38     34.78 o
   0  10   9     5108.76     3422.21    570.57 o
   1  10   9       49.49       40.50     20.56 o
   3  10   9       53.75       63.77     28.38 o
   5  10   9       13.30       14.19     11.83 o
   6  10   9      240.05      390.23     60.90 o
  -8  11   9       92.94      134.42     46.14 o
  -7  11   9        2.05       44.96     77.43 o
  -6  11   9      115.64      129.29     44.26 o
  -5  11   9      691.99      649.79     76.86 o
  -4  11   9      107.41       96.84     28.80 o
  -3  11   9      474.01      520.90     32.30 o
  -2  11   9      174.93      181.02     15.58 o
  -1  11   9       28.70       18.00     12.07 o
   0  11   9      199.92      265.71     26.67 o
   1  11   9      166.52      127.13     20.69 o
   3  11   9       55.83       61.02     24.83 o
   4  11   9     1776.44     1817.53    170.28 o
   5  11   9      931.44      689.41     65.04 o
   6  11   9        3.95        9.46     63.26 o
  -8  12   9      711.38      376.04     55.58 o
  -7  12   9      289.67      345.47     60.09 o
  -6  12   9      123.99       75.68     56.17 o
  -5  12   9      950.37     1002.78     96.97 o
  -4  12   9     1674.09     1829.35     74.00 o
  -3  12   9     1148.97     1183.70     83.37 o
  -2  12   9      689.75      583.58     37.81 o
  -1  12   9       91.19      141.66     26.61 o
   0  12   9      100.58      146.55     20.28 o
   1  12   9      105.27      113.62     17.12 o
   2  12   9      905.14      975.58     90.46 o
   3  12   9      887.05      870.33     75.68 o
   5  12   9      168.76      169.10     30.75 o
   6  12   9     1076.86     1262.34    121.80 o
  -7  13   9       26.98       40.80     53.80 o
  -6  13   9        3.05      -12.42     33.11 o
  -5  13   9      242.24      221.13    111.75 o
  -4  13   9        5.98       47.70     26.57 o
  -3  13   9       27.77       18.33     37.25 o
  -2  13   9      486.74      470.64     47.33 o
  -1  13   9      631.54      788.24     61.49 o
   0  13   9      563.93      564.80     38.78 o
   1  13   9       51.98       81.97     55.58 o
   2  13   9     1052.66     1031.45     57.96 o
   3  13   9      211.17        7.69     30.15 o
   5  13   9      178.90      206.63     34.29 o
   6  13   9      108.71       76.78     79.23 o
  -7  14   9       29.96       -5.32     44.34 o
  -6  14   9       53.72       24.83     57.35 o
  -5  14   9      533.58      534.50     57.94 o
  -4  14   9     1323.90     1446.78     69.22 o
  -3  14   9       12.77        0.00     35.48 o
  -2  14   9       38.75       37.48     18.81 o
  -1  14   9      727.39      818.68     44.31 o
   0  14   9     3387.70     3503.21    193.93 o
   1  14   9      440.06      464.73     83.96 o
   2  14   9      232.07      264.36     33.64 o
   3  14   9     1230.63     1267.66    136.58 o
   4  14   9      747.59      118.84     71.54 o
   5  14   9       19.97       55.78     26.44 o
   6  14   9       89.67       41.90     40.21 o
  -7  15   9      128.83      130.94     29.35 o
  -6  15   9       20.60       93.42     59.13 o
  -5  15   9      557.24      649.20     67.99 o
  -4  15   9        7.66       11.40     17.11 o
  -3  15   9      145.11      133.03     39.02 o
  -2  15   9      874.47      934.76     65.63 o
  -1  15   9       11.41       52.77     19.45 o
   0  15   9      238.51      296.22     80.41 o
   1  15   9     1121.05     1252.73     66.33 o
   2  15   9      796.72      697.23     68.25 o
   3  15   9      271.89      243.43     28.14 o
   4  15   9      222.86      282.62     56.17 o
   5  15   9      243.84      255.42     92.24 o
  -6  16   9        4.70      -45.53     47.30 o
  -5  16   9       61.69      134.22     51.44 o
  -4  16   9      712.97      686.43     56.66 o
  -3  16   9      502.74      475.07     70.36 o
  -2  16   9      141.38      190.98     36.07 o
  -1  16   9      562.26      681.69     35.23 o
   0  16   9        0.98        8.84     17.26 o
   2  16   9       15.06       32.07     19.41 o
   3  16   9       27.61       27.24     22.03 o
   4  16   9      244.15      291.80     28.41 o
   5  16   9      483.88      394.80     58.38 o
  -6  17   9       37.89       -4.73     99.33 o
  -5  17   9      310.82      301.54     59.13 o
  -4  17   9      599.58      624.46     76.57 o
  -3  17   9       90.21       20.47     29.90 o
  -2  17   9      172.93      138.74     22.13 o
  -1  17   9      815.06      829.39     39.04 o
   0  17   9       76.22       97.25     38.50 o
   2  17   9      203.18      198.49     23.90 o
   3  17   9      484.26      500.28     47.99 o
   4  17   9      210.55      224.44     34.40 o
   5  17   9       77.68       61.64     30.81 o
  -6  18   9        2.04      -21.40     23.78 o
  -5  18   9      714.72      731.65     62.14 o
  -4  18   9      664.30      576.70     59.85 o
  -3  18   9      155.62      156.72     23.14 o
  -2  18   9      132.76      125.97     23.57 o
  -1  18   9     1678.51     1711.62    112.33 o
   0  18   9     1003.43     1166.22    119.43 o
   1  18   9      223.81      232.36     44.34 o
   2  18   9     1006.40     1081.08     83.97 o
   3  18   9     1126.16     1097.48     79.49 o
   4  18   9      612.62      695.93     55.03 o
  -5  19   9      388.91      320.35     36.60 o
  -4  19   9       11.35       18.84     35.38 o
  -3  19   9      249.36      265.98     26.60 o
  -2  19   9      514.09      486.57     46.61 o
  -1  19   9        0.76       16.50     15.07 o
   0  19   9      106.01      118.77     35.34 o
   1  19   9       18.57       -5.30     26.74 o
   2  19   9        3.10       63.35     33.06 o
   3  19   9      136.81      120.12     37.22 o
   4  19   9       12.08       -0.35     24.64 o
  -5  20   9      546.48      417.27     36.98 o
  -4  20   9      407.80      412.12     36.79 o
  -3  20   9      139.28      169.59     37.27 o
  -2  20   9      124.35      126.35     22.88 o
  -1  20   9        8.51      -13.05     17.92 o
   0  20   9      197.89      177.65     27.67 o
   1  20   9      372.33      332.08     39.18 o
   2  20   9       56.77       53.44     27.06 o
   3  20   9       36.24       35.39     33.92 o
  -4  21   9       10.00       -4.72     26.61 o
  -3  21   9     1386.12     1573.81     71.73 o
  -2  21   9     1060.97     1133.16     77.76 o
  -1  21   9     1001.57     1120.84     85.80 o
   0  21   9      300.66      271.17     36.98 o
   1  21   9     1495.35     1708.49    145.29 o
   2  21   9      222.74      157.51     39.47 o
   3  21   9      185.36      180.11     61.38 o
  -3  22   9       61.06       65.28     77.01 o
  -2  22   9        0.57      -18.81     27.43 o
  -1  22   9      267.91      270.12     47.96 o
   0  22   9     1000.19     1098.40     58.23 o
   1  22   9       41.91       39.07     26.54 o
   2  22   9      164.51      139.14     37.59 o
  -2  23   9      100.92       74.04     39.89 o
  -1  23   9       89.42       50.17     31.24 o
   0  23   9       28.31       25.08     34.99 o
  -8   0  10       40.75      -69.18     69.18 o
  -7   0  10       12.51       57.94    112.34 o
  -6   0  10       30.77      -23.06     42.57 o
  -5   0  10     2158.40       40.21     29.56 o
  -4   0  10      315.54      270.80     41.39 o
  -3   0  10      233.76      323.42     39.02 o
  -1   0  10    15157.90    16205.82    930.05 o
   0   0  10      413.77      376.04     38.43 o
   1   0  10      780.77      592.44     66.81 o
   3   0  10     9161.78     7535.60    710.10 o
   4   0  10       89.93       88.10     23.06 o
  -8   1  10       38.78       87.56     37.19 o
  -7   1  10        5.06       -6.65     35.54 o
  -6   1  10       42.26       26.05     28.70 o
  -5   1  10      119.99       28.97     31.84 o
  -4   1  10       70.53       65.04     21.76 o
  -3   1  10       15.48       25.14     17.93 o
  -2   1  10      118.03      357.12     55.58 o
  -1   1  10     1350.35     1709.33    121.21 o
   0   1  10       26.12       16.95     16.24 o
   1   1  10      389.27      418.95     27.79 o
   2   1  10        0.64       31.97     15.67 o
   3   1  10      249.02      406.44     33.37 o
   4   1  10      233.36      204.60     53.21 o
  -8   2  10      395.22      507.20    125.35 o
  -7   2  10       63.12       96.35     57.55 o
  -6   2  10      255.07      256.61     53.21 o
  -5   2  10       44.70        4.14     57.94 o
  -4   2  10      546.15      558.81     44.00 o
  -3   2  10       18.21       11.45     16.36 o
  -2   2  10     1224.44     1168.91    135.40 o
   1   2  10      804.63      889.85     72.72 o
   3   2  10        0.99       82.26     18.33 o
   4   2  10       19.09       22.47     13.01 o
  -8   3  10      180.50      220.94     58.11 o
  -7   3  10      628.78      572.55     64.45 o
  -6   3  10      657.21      840.11     63.76 o
  -5   3  10       34.56       71.88     50.85 o
  -4   3  10      562.91      725.67     47.87 o
  -3   3  10      149.35       70.10     56.17 o
  -2   3  10     1068.59     1196.39     63.41 o
   0   3  10       42.90       61.61     18.08 o
   1   3  10       59.87       42.57     20.10 o
   2   3  10       80.28      114.31     18.89 o
   3   3  10     1229.33     1248.73     68.92 o
   4   3  10      622.19      632.18     38.18 o
  -8   4  10        2.03       30.50     28.26 o
  -7   4  10        0.63       14.33     28.33 o
  -4   4  10        2.36       43.05     48.19 o
  -3   4  10        0.76       65.04     27.20 o
  -2   4  10     2044.53     2106.87     82.08 o
  -1   4  10     5786.39     6411.69    218.47 o
   0   4  10       15.98       19.17     12.43 o
   1   4  10       64.90      135.29     23.27 o
   2   4  10      683.94      622.93     36.75 o
   3   4  10     3451.64     3683.54    210.89 o
   4   4  10       91.39       23.65     12.42 o
   5   4  10      110.96       95.19     31.34 o
  -8   5  10      185.04      220.88     97.26 o
  -7   5  10      350.34      484.43     39.56 o
  -6   5  10        5.80       89.88     44.34 o
  -5   5  10       22.89      186.84     65.63 o
  -4   5  10      738.38      835.42     54.08 o
  -3   5  10      590.59      708.92     71.54 o
  -2   5  10      135.80      157.47     30.04 o
  -1   5  10       21.74      141.50     27.34 o
   1   5  10      107.45       75.68     19.51 o
   2   5  10       98.79      154.59     19.48 o
   3   5  10        0.01       60.20     17.62 o
   4   5  10      245.01      206.89     25.24 o
  -7   6  10        2.72       35.18     23.84 o
  -6   6  10       55.69      134.07     40.08 o
  -5   6  10      327.80      408.56     68.59 o
  -4   6  10      477.12      572.44     40.87 o
  -3   6  10       83.87      182.95     27.56 o
  -2   6  10      586.51      517.35     57.94 o
   0   6  10        9.27       10.12     29.27 o
   1   6  10       75.16       36.66     16.56 o
   2   6  10     1257.15     1408.69     82.23 o
   3   6  10       28.05       44.94     18.33 o
   4   6  10        8.47        6.58     12.42 o
  -7   7  10      513.55      567.78     45.52 o
  -6   7  10     1122.01     1283.69    103.17 o
  -5   7  10       88.24       96.53     49.37 o
  -4   7  10       54.07      106.43     48.48 o
  -3   7  10       13.46        5.12     17.17 o
  -2   7  10      434.56      467.69     95.78 o
   0   7  10      297.98      327.40     39.02 o
   1   7  10       83.41       81.09     11.99 o
   2   7  10      370.44      389.64     42.57 o
   3   7  10     1761.31     2010.28    151.36 o
   4   7  10      698.66      566.68     87.51 o
  -7   8  10       43.30       98.58     26.97 o
  -6   8  10       21.78       42.63     35.64 o
  -5   8  10      607.08      839.59    128.89 o
  -4   8  10        3.04       15.37     44.34 o
  -3   8  10       12.83       20.71     20.35 o
  -2   8  10      328.52      345.74     42.98 o
  -1   8  10     1717.12     1765.24    100.73 o
   0   8  10       74.08       19.51     29.56 o
   1   8  10      170.80      201.19     44.64 o
   2   8  10       77.59       76.63     16.62 o
   3   8  10      374.65      373.76     25.81 o
   4   8  10        2.41       -5.32     31.34 o
   6   8  10        2.06       13.01     33.70 o
  -7   9  10     1405.73     1472.06     96.55 o
  -6   9  10      295.14      278.62     53.81 o
  -5   9  10       58.21      105.24     54.40 o
  -4   9  10      439.50      445.81     54.40 o
  -3   9  10      619.70      748.02     47.22 o
  -2   9  10      676.99      799.58     49.42 o
  -1   9  10      829.01      919.81     62.29 o
   2   9  10      236.92      225.82     36.36 o
   5   9  10      324.90        5.32     17.15 o
  -7  10  10       24.63       23.56     22.65 o
  -6  10  10       70.22       20.10     58.53 o
  -5  10  10      123.25      133.03     58.53 o
  -4  10  10       24.48       64.86     21.37 o
  -3  10  10        1.26        0.00     43.75 o
  -2  10  10      290.83      321.97     32.31 o
  -1  10  10      477.13      478.01     36.98 o
   0  10  10      222.47      186.84     34.29 o
   1  10  10      191.23      189.79     36.66 o
   4  10  10       62.82       57.94     18.33 o
  -7  11  10        7.11      -12.49     22.45 o
  -6  11  10      634.78      669.31    129.49 o
  -5  11  10       82.09       79.82     39.02 o
  -4  11  10      377.57      408.91     43.42 o
  -3  11  10       43.79       40.80     33.11 o
  -2  11  10       89.61       97.53     24.66 o
  -1  11  10      100.89       61.49     41.98 o
   0  11  10       83.91      106.08     21.72 o
   1  11  10      107.44      128.30     40.80 o
   2  11  10      296.13      224.68     40.80 o
  -6  12  10       22.53       71.54     73.91 o
  -5  12  10       27.52      103.47     49.07 o
  -4  12  10      238.76      269.00     26.59 o
  -3  12  10        2.94        7.69     37.84 o
  -2  12  10      475.75      515.58     57.35 o
  -1  12  10        8.05       -8.28     56.17 o
   0  12  10        4.11        9.40     31.04 o
   1  12  10       18.05       41.11     17.82 o
   2  12  10      489.88       49.07     31.34 o
   4  12  10        0.18       10.05     21.88 o
  -6  13  10     1485.85     1385.32    121.80 o
  -5  13  10       13.37       55.58     37.84 o
  -4  13  10      845.12     1009.00     56.50 o
  -3  13  10     1695.36     1977.17    176.79 o
  -2  13  10     1137.60     1180.74     85.73 o
  -1  13  10       27.29      -14.78     32.52 o
   0  13  10     1421.64     1542.00    124.16 o
   2  13  10      410.37      433.98     55.58 o
   3  13  10      291.54      127.12     35.48 o
   4  13  10      772.15       15.37     28.38 o
  -6  14  10      160.42      102.58     24.85 o
  -5  14  10      487.52      404.42     85.14 o
  -4  14  10      140.30      120.21     28.76 o
  -3  14  10       11.52       -6.50     40.21 o
  -2  14  10        6.48       32.52     37.25 o
  -1  14  10        4.52      -30.15     30.15 o
   1  14  10      751.86      689.38    132.44 o
   2  14  10      437.07      482.47     75.09 o
   3  14  10      270.49      151.36     83.96 o
   4  14  10      317.99      266.07    134.22 o
  -4  15  10        5.11       -0.77     58.49 o
  -3  15  10      580.00      611.36    102.88 o
  -2  15  10       86.01      118.84     38.43 o
  -1  15  10        0.57       23.65     36.66 o
   2  15  10      152.65      107.28     74.79 o
   3  15  10        8.72       -3.04     31.68 o
   4  15  10       57.20       43.34     41.90 o
  -5  16  10       24.16       30.94     22.97 o
  -4  16  10      111.81       97.53     22.90 o
  -3  16  10        1.52      -25.02     34.00 o
  -2  16  10      432.14      513.21     57.35 o
  -1  16  10       92.68       44.88     42.91 o
   1  16  10      670.38      675.81     78.05 o
   2  16  10      907.90     1066.54     70.29 o
   3  16  10       35.08       31.61     33.86 o
  -5  17  10       46.39       21.88     49.67 o
  -4  17  10      516.52      568.30     40.43 o
  -3  17  10     2137.53     2316.74    134.12 o
  -2  17  10      294.71      312.18    101.70 o
  -1  17  10        0.89       -1.99     14.88 o
   0  17  10      879.58      914.68     82.19 o
   2  17  10      479.54      465.60     76.57 o
   3  17  10      160.51      115.29     29.49 o
  -4  18  10       55.81       62.48     25.75 o
  -3  18  10        0.02       79.43     32.06 o
  -2  18  10      294.19      265.01     44.05 o
  -1  18  10       50.34       -1.33     19.34 o
   0  18  10      391.02      312.18    114.70 o
   1  18  10        2.24       -2.37     29.56 o
   2  18  10        4.99      -12.45     25.13 o
  -3  19  10     1238.27     1209.72     58.29 o
  -2  19  10       24.15       75.84     27.83 o
  -1  19  10        0.51      -18.38     26.85 o
   0  19  10      255.16      411.52     87.51 o
   2  19  10      141.80      171.06     73.57 o
  -2  20  10     1065.82     1122.14     65.81 o
  -1  20  10      331.71      358.46     39.34 o
   0  20  10      199.35      119.91    126.83 o
  -6   1  11      176.59      203.88     48.12 o
  -5   1  11       39.69       62.37     45.33 o
  -4   1  11     1406.19     1841.55    119.73 o
   0   1  11      269.23      462.36     48.48 o
   1   1  11       24.85       16.56     25.42 o
   3   1  11     1367.59     1277.12    130.67 o
  -6   2  11      277.84      211.45     70.06 o
  -5   2  11       23.02       66.55     44.73 o
  -4   2  11        3.01        4.36     37.83 o
  -3   2  11     2373.59     2891.26    156.68 o
  -1   2  11      325.40      322.83     42.57 o
   0   2  11      169.18      142.49     37.84 o
   2   2  11      240.41      269.61     34.29 o
   3   2  11      206.25      202.21     29.56 o
   4   2  11     1147.41     1196.71    114.70 o
  -6   3  11      190.84      233.21     48.31 o
  -5   3  11       31.35      112.91     51.14 o
  -4   3  11      549.03      685.27     75.09 o
  -3   3  11      625.02      892.21     90.46 o
  -2   3  11      464.68      511.27     44.42 o
  -1   3  11     1400.82     1546.73    113.52 o
   0   3  11     1590.66     1751.90    121.21 o
   1   3  11      182.90      141.31     75.68 o
   2   3  11       90.93       52.81     17.08 o
   3   3  11      188.01      164.96     59.13 o
  -6   4  11     1018.23     1399.89     85.29 o
  -5   4  11      542.02      673.37     69.40 o
  -4   4  11       20.37       41.39     87.51 o
  -3   4  11      440.97      527.40    113.52 o
  -2   4  11      273.31      342.34     34.16 o
  -1   4  11      290.49      352.01     41.39 o
   0   4  11       17.49       86.32     34.29 o
   1   4  11      297.75      225.27     35.48 o
   2   4  11      706.39      779.87     66.81 o
   3   4  11       12.38       52.03     23.65 o
   4   4  11      503.77      523.86     49.07 o
  -6   5  11        3.65      147.33     48.55 o
  -5   5  11        5.86        8.23     27.58 o
  -4   5  11     1554.24     1984.86    157.27 o
  -3   5  11      232.26      278.48     59.72 o
  -2   5  11       61.70       64.36     24.72 o
  -1   5  11     1239.78     1385.85     87.50 o
   1   5  11        5.22       22.47     34.29 o
   4   5  11     1051.99     1048.89     89.87 o
  -6   6  11       91.23      121.02     36.97 o
  -5   6  11      196.61      288.53     69.18 o
  -4   6  11       19.83       66.22     79.23 o
  -3   6  11       23.48       20.10     38.43 o
  -1   6  11      400.28      481.88     42.18 o
   2   6  11      707.56      800.56     80.41 o
   3   6  11       10.60       13.01     22.47 o
  -6   7  11       58.75       56.24    124.16 o
  -5   7  11        0.96        0.00     50.85 o
  -4   7  11      125.61      181.52     37.84 o
  -3   7  11       68.55       31.93     30.75 o
   2   7  11      276.76      292.67     39.61 o
   3   7  11      496.30      481.88     54.99 o
  -5   8  11      499.30      520.28     50.54 o
  -4   8  11       15.75       22.47     50.26 o
  -3   8  11      888.37      901.08     99.92 o
  -2   8  11      236.13      273.75     49.07 o
   0   8  11       63.82       79.23     41.98 o
  -5   9  11        2.58       18.63     42.37 o
  -4   9  11      495.90      567.02     84.55 o
  -3   9  11      108.09      150.77     56.76 o
  -2   9  11       19.93      -15.37     39.61 o
   0   9  11     2846.87     3280.31    265.48 o
   1   9  11        0.31        7.69     26.02 o
   4   9  11     1338.59     1105.23     87.12 o
  -5  10  11       31.40       47.24     37.69 o
  -4  10  11       37.04       49.07     41.98 o
  -3  10  11      697.70      589.49     60.90 o
  -2  10  11     1685.45     1947.02    153.73 o
   0  10  11      188.62      303.91     95.19 o
   1  10  11      111.17      100.51     34.88 o
  -5  11  11        3.52       -7.39     21.94 o
  -4  11  11        5.46       19.51     56.17 o
  -3  11  11       41.33      212.85     49.67 o
  -2  11  11       71.88       34.29     41.39 o
   1  11  11       13.94       49.67     41.98 o
  -5  12  11      461.23      472.42     37.56 o
  -4  12  11       65.47      120.62     57.35 o
  -3  12  11      423.82      533.48     82.48 o
  -2  12  11       55.34      120.62     44.34 o
   3  12  11      278.19      231.18     43.75 o
  -4  13  11      149.36      138.95     47.89 o
  -3  13  11      377.67      453.88     43.80 o
  -2  13  11      135.99       95.78     36.66 o
  -1  13  11        2.50       -3.55     28.38 o
  -4  14  11       18.96      -35.79     35.79 o
  -3  14  11      521.90      529.70     69.77 o
  -2  14  11     2482.58     2634.06    241.83 o
  -1  14  11      239.65      175.01     42.57 o
   2  14  11      812.38      743.91    137.76 o
  -3  15  11       20.29       26.06     24.70 o
  -2  15  11        0.47       17.85     32.74 o
   0  15  11      358.03      317.51     56.76 o
   1  15  11        9.00      -13.28     20.17 o
  -2  16  11        5.88       49.68     24.96 o
  -1  16  11       79.99       42.49     65.63 o
   0  16  11        3.57       37.39     42.40 o
  -5   0  12       16.81        6.50     54.40 o
  -2   0  12      307.47      291.49     52.62 o
   3   0  12      342.36      368.95     58.53 o
  -5   1  12       16.74       43.51     46.82 o
  -2   1  12       90.74      119.38     26.58 o
   0   1  12      124.51      162.60     80.41 o
  -4   2  12      174.85      125.35     81.59 o
  -2   2  12        0.90      -11.23     30.75 o
   0   2  12        3.80      -14.19     32.52 o
   1   2  12       37.68       55.58     28.97 o
   2   2  12       12.07       26.61     24.83 o
   3   2  12      151.92       59.72     23.06 o
  -4   3  12      611.12      785.78     86.92 o
  -2   3  12      335.70      338.79     50.26 o
   0   3  12      121.19      114.70     30.75 o
   2   3  12      473.73      598.35     92.83 o
  -4   4  12       54.11      105.24     40.80 o
  -2   4  12       82.71       61.49     50.26 o
  -1   4  12      123.74      165.55     41.39 o
   1   4  12     2096.57     2459.64    224.09 o
  -4   5  12       22.67       23.06     63.26 o
  -2   5  12        1.47        4.14     36.07 o
  -1   5  12      123.72       81.59     91.05 o
   1   5  12        2.69       79.23     39.61 o
  -4   6  12        2.75       30.53     32.91 o
  -2   6  12       20.55       25.42     30.15 o
  -1   6  12      121.43      127.71     32.52 o
  -4   7  12      160.51      191.88     24.19 o
  -3   7  12        5.03       31.34     40.21 o
  -1   7  12       19.36        5.91     30.15 o
   2   7  12      698.19      763.05     57.38 o
  -3   8  12      612.09      691.77     90.46 o
  -2   8  12       44.53       78.64    106.43 o
  -1   8  12       59.92       69.18     34.29 o
  -3   9  12        6.25       94.60     45.15 o
  -2   9  12      410.05      460.00     68.59 o
   1   9  12       65.37      159.38     80.94 o
  -2  10  12       42.72      336.43     87.51 o
   0  10  12      858.57      628.51    107.61 o
  -1  11  12       41.26       42.42     28.42 o
 
